# Supplementary material for: Genomic characterization and epidemiology of an emerging SARS-CoV-2 variant in Delhi, India
Source: Science. 2021 Oct 14;374(6570):995–9. doi: 10.1126/science.abj9932 (PMC7612010; doi:10.1126/science.abj9932)
Supplement: Supplementary file 4 — Data S1 to S9 [file science.abj9932_data_s1_to_s9.zip]

Archive with 10 entries (10 files):
- science.abj9932_data_s3.pdf
- science.abj9932_data_s4.xlsx
- science.abj9932_data_s5.xlsx
- science.abj9932_data_s6.xlsx
- science.abj9932_data_s7.xlsx
- science.abj9932_data_s8.xlsx
- science.abj9932_data_s9.xlsx
- science.abj9932_data_s1.xlsx
- science.abj9932_data_s1_to_s9_captions.pdf
- science.abj9932_data_s2.xlsx
