# Supplementary material for: Genomic characterization and epidemiology of an emerging SARS-CoV-2 variant in Delhi, India
Source: Science. 2021 Oct 14;374(6570):995–9. doi: 10.1126/science.abj9932 (PMC7612010; doi:10.1126/science.abj9932)
Supplement: Supplementary file 4 — Data S1 to S9 [file science.abj9932_data_s1_to_s9.zip › science.abj9932_data_s4.xlsx]

## Sheet: Sheet2
SR. No.	Sample ID	Lineage	Date of Collection	Vaccinated	Vaccine	Dose	Dose-1	Dose-2
1	hCoV-19/India/DL-NCDC-1909222/2021	B.1.617.2	2021-03-26	Yes	Covishield	Single	2021-03-15	NA
2	hCoV-19/India/DL-NCDC-1909337/2021	B.1.617.1	2021-03-22	Yes	Covishield	Single	2021-03-08	NA
3	hCoV-19/India/DL-NCDC-2009296/2021	B.1.617.2	2021-03-23	Yes	Covishield	Single	2021-03-11	NA
4	hCoV-19/India/DL-NCDC-2009341/2021	B.1.617.2	2021-04-02	Yes	Covaxin	Single	2021-03-04	NA
5	hCoV-19/India/DL-NCDC-2109121/2021	B.1.617.2	2021-04-01	Yes	Covaxin	Single	2021-03-04	NA
6	hCoV-19/India/DL-NCDC-2109174/2021	B.1.617.2	2021-04-02	Yes	Covishield	Single	2021-03-20	NA
7	hCoV-19/India/DL-NCDC-2109184/2021	B.1.617.2	2021-03-25	Yes	Covishield	Single	2021-03-11	NA
8	hCoV-19/India/DL-NCDC-2109326/2021	B.1.617.2	2021-03-22	Yes	Covishield	Double	2021-01-21	2021-02-25
9	hCoV-19/India/DL-NCDC-2109372/2021	B.1.617.2	2021-04-03	Yes	Covishield	Double	2021-01-15	2021-02-13
10	hCoV-19/India/DL-NCDC-INSACOG-220911/2021	B.1.617.2	2021-04-04	Yes	Covishield	Single	2021-02-23	NA
11	hCoV-19/India/DL-NCDC-INSACOG-220917/2021	None	2021-04-12	Yes	Covishield	Single	2021-02-26	NA
12	hCoV-19/India/DL-NCDC-INSACOG-220924/2021	B.1.617.2	2021-04-12	Yes	Covaxin	Single	2021-03-13	NA
13	hCoV-19/India/DL-NCDC-INSACOG-2209103/2021	B.1.617.2	2021-03-31	Yes	Covishield	Single	2021-03-17	NA
14	hCoV-19/India/DL-NCDC-INSACOG-2209290/2021	B.1.617.2	2021-04-10	Yes	Covishield	Double	2021-02-25	2021-04-01
15	hCoV-19/India/DL-NCDC-INSACOG-2209365/2021	B.1.617.2	2021-04-07	Yes	Covaxin	Double	2021-02-07	2021-03-09
16	hCoV-19/India/DL-NCDC-26091/2021	None	2021-04-28	Yes	Covishield	Single	2021-03-23	NA
17	hCoV-19/India/DL-NCDC-26093/2021	B.1.617.2	2021-04-28	Yes	Covishield	Single	2021-04-05	NA
18	hCoV-19/India/DL-NCDC-26095/2021	B.1.617.1	2021-04-28	Yes	Covishield	Double	2021-03-13	2021-04-14
19	hCoV-19/India/DL-NCDC-26097/2021	B.1.617.2	2021-04-20	Yes	Covaxin	Single	2021-03-19	NA
20	hCoV-19/India/DL-NCDC-26098/2021	B.1.617.2	2021-04-27	Yes	Covishield	Double	2021-01-28	2021-02-25
21	hCoV-19/India/DL-NCDC-26099/2021	B.1.617.2	2021-04-16	Yes	Covishield	Single	2021-03-09	NA
22	hCoV-19/India/DL-NCDC-260910/2021	B.1.617.2	2021-04-19	Yes	Covishield	Double	2021-02-15	2021-04-15
23	hCoV-19/India/DL-NCDC-260912/2021	B.1.617.2	2021-04-19	Yes	Covaxin	Single	2021-03-17	NA
24	hCoV-19/India/DL-NCDC-260914/2021	B.1.617.2	2021-04-24	Yes	Covaxin	Double	2021-03-01	2021-03-30
