# Supplementary material for: Genomic characterization and epidemiology of an emerging SARS-CoV-2 variant in Delhi, India
Source: Science. 2021 Oct 14;374(6570):995–9. doi: 10.1126/science.abj9932 (PMC7612010; doi:10.1126/science.abj9932)
Supplement: Supplementary file 4 — Data S1 to S9 [file science.abj9932_data_s1_to_s9.zip › science.abj9932_data_s5.xlsx]

## Sheet: Sheet1
2020-07-01		2020-08-01		2020-09-01		2020-10-01		2020-11-01		2020-12-01		2021-01-01		2021-02-01		2021-03-01		2021-04-01		2021-05-01		2021-06-01
Target 1	Target 2	Target 1	Target 2	Target 1	Target 2	Target 1	Target 2	Target 1	Target 2	Target 1	Target 2	Target 1	Target 2	Target 1	Target 2	Target 1	Target 2	Target 1	Target 2	Target 1	Target 2	Target 1	Target 2
19.69	20.3	29.28	30.08	29.67	31.77	27.55	28.37	18.39	18.92	26.12	26.85	27.33	27.85	30.52	32.83	24.47	24.8	26.48	27.27	28.72	29.15	36.08
18.49	19.07	31.03	33.51	33.98	35.57	33.59	35.59	32.52	34.52	32.67	34.71	34.52	36.91	31.34	32.53	27.95	28.65	23.87	24.55	31.16	31.93	36.3	38.36
32.49	34.4	33.96	35.2	32.89	35.36	29.88	30.92	33.07	35.33	33.3	35.53	25.51	25.98	33.98	37.52	29.17	29.41	20.18	20.57	26.16	26.97	35.32
13.53	14.04	33.93		16.06	16.43	32.59	33.59	26.97	28.6	30.15	32.74	30.08	31.14	33.45	35.51	24.4	24.98	19.55	19.94	24	24.55	29.39	30.14
32.62	34.33	31.48	32.89	34.74	36.03	22.1	21.8	29.05	31.01	30.62	32.38	33.7	35.43	22.01	22.77	23.01	23.3	20.3	20.84	29.26	30.36	28.12	28.87
28.51	29.52	28.14	28.7	20.69	21.1	31.36	32.16	24.64	25.69	32.77	34.63	32.98	34.9	32.56	36.08	28.46	28.75	21.51	22.13	21.45	22.17	34.08
33.17	34.18	18.7	18.9	32.99	34.77	22.4	22.23	29.72	31.87	22.65	23.09	31.81	33.35	31.3	32.87	33.14	34.37	29.99	31.08	25.27	26	25.36	26.39
36.46		31.36	32.33	27.59	28.12	20.87	21.4	25.32	26.64	17.39	17.68	34.91		34.65		35.96	36.62	32.62	34.28	27.85	28.19	27.54	28.37
33.97	35.84	25.29	26.05	36.12	37.04	33.87	36.59	26.01	27.17	30.68	33.44	25.47	25.64	35.89	38.32	28	28.55	31.26	32.22	36.83	37.69	25.71	26.68
17.16	17.39	31.98	34.7	26.43	26.8	33.5	34.89	24.87	25.89	31.97	33.47	24.21	24.63	19.45	19.42	35.37	36.53	31.83	33.15	36.72		26	26.38
33.23	34.76	34.23	36.57	22.1	22.44	33.89		31.69	33.48	31.03	32.87	35.57	36.12	19.81	20.62	33.95	36.38	32.4	34.34	32.62	33.77	20.68	21.31
32.95	35.97	33.97	37.72	28.16	28.62	25.04	25.37	30.29	32.26	26.07	26.89	35.18		32.06	34.62	32.86	33.92	19.82	20.03	28.57	29.71	34.08	37.24
28.4	29.52	34.1	36.23	20.55	21.08	16.32	16.92	31.35	32.91	32.69	34.53	34.66	38.54	29.76	30.72	24.27	24.98	34.81	36	26.62	26.9	35.81	37.99
32.44	33.95	18.35	18.56	30.14	30.73	34.96		33.86	35.09	21.76	22.26	31.53	34.22	33.78	35.04	25.47	25.32	23.83	24.4	28.03	28.61	35.36
34.81	37.48	27.99	28.65	34.06	36.42	33.91	34.94	34.13		33.8	36.08	20.2	20.34	31.48	33.27	18.51	18.75	25.58	26.17	29.18	30.25	33.87
17.97	18.46	33.44	36.32	27.3	27.87	35.72	37.91	24.1	25.48	29.69	30.43	23.32	23.42	30.77	31.85	25.04	25.66	28.22	28.81	34.07	35.82	20.6	21.01
24.1	24.47	28	28.61	26.68	26.48	26.26	25.75	33.34		18.5	19.06	33.27	33.68	33.01	35	27.8	27.85	34.56	36.26	31.62	32.31	34.51
32.19	33.68	28.64	29.17	29.1	29.96	32.41	33.59	29.4	31.02	32.32	34.26	26.29	26.87	34.57	35.46	24.19	24.77	28.33	28.99	33.13	34.18	29.27	29.63
30.62	31.93	34.94	37.72	31.36	32.68	23.03	23.64	16.64	17.52	33.65	35.59	29.72	31.34	32.92	34.51	33.57	34.99	22.7	23.26	27.45	27.73	35.56	38.15
34.23	36.9	32.65	33.85	32.7	34.59	31.83	33.36	30.83	33.28	32.55	35.01	21.97	22.26	35.67		24.36	24.98	19.88	20.4	18.89	19.17	32.93	34.29
27.58	28.12	25.43	26.6	32.42	33.52	26.12	26.37	31.72	33.36	22.5	23.13	32.84	35.34	24.11	24.69	23.39	24.11	31.86	33.82	30.5	31.99	34.63	37.15
30.82	32.53	24.65	24.96	21.97	22.11	28.71	28.9	34.14	36.36	20.81	21.37	27.81	28.86	22.2	22.57	22.85	22.74	27.59	28.21	26.03	26.59	35.55	37.75
28.61	29.31	29.96	32.16	26.58	26.74	28.77	29.18	30.33	32.13	29.88	31.86	33.11	34.52	25.39	25.69	23.66	24.39	22.32	22.82	26.12	27.14	15.53	15.7
30.33	32.26	23.56	23.78	24.37	24.46	26.06	26	24.17	25.41	33.09	34.79	34	36.9	34.34	36.02	28.7	29.52	21.3	21.8	24.22	24.94	34.52
31.8	33.15	34.04	36.51	34.06		35.26	36.21	28.28	29.86	31.27	34.38	26.15	26.52	31.3	32.18	28.91	30.13	30.18	31.85	24.62	24.9	31.87	33.34
22.76	23.73	23.37	24.03	27.12	27.46	20.78	21.26	33.53	35.2	32.54	35.81	35.03	37.05	35.08	36.12	21.61	22.2	19.71	20.34	31.95	33.41	35.56	38.11
32.62	35.13	32.62	34.52	28.54	29.16	26.94	27.41	22.7	23.62	22.41	23.02	26.58	26.88	28.81	30	32.76	35.75	26.59	27.04	28.11	29.08	32.79	34.75
36.25	37.67	23.51	24.16	27.62	27.96	18.99	19.1	31.04	32.92	32.25	35.87	35.08	37.56	30.1	31.08	30.38	32.09	32.24	36.12	22.03	22.07	27.28	28.31
34.67	36.62	33.31		35.63		31.7	33.43	30.88	32.78	34.21		29.18	29.76	34.61	35.18	24.32	24.88	19.62	20.34	29.73	30.33	32.78	35.14
21.55	22.06	18.26	19.09	29.72	30.32	34.21	36.44	30.75	32.62	24.71	25.54	18.95	19.32	32.44	35.65	33.96	36.66	22.42	23.09	22.55	22.63	29.61	30.45
19.77	20.04	35.29		33.07	35.48	34.78	37.61	31.45	32.97	24.8	25.96	20.02	20.21	33.58	35.49	18.07	18.8	22.95	23.65	26.52	27.34	33.15	35.05
26.8	27.11	35.81	37.15	32.47	33.41	26.55	26.6	32.61	35.13	31.46	33.15	32.69	34.5	28.76	29.25	30.67	32.47	19.48	20.18	32.99	36.05	34.64	37.14
33.16	34.46	30.72	31.32	32.94	34.69	32.96	34.82	25.46	26.42	30.1	31.49	32.19	33.37	34.85	35.5	36.3		25.72	26.5	20.65	20.78	24.49	24.97
33.67	35.87	34.19	35.47	32.55	34.72	31.83	34.42	23.18	24.25	31.65	34.03	33.78	35.11	34.76	35.32	29.93	31.37	24.17	24.93	31.6	32.81	35.81
33.09	34.6	29.13	29.28	24.63	25.05	33.02	34.1	32.13	35.3	31.84	34.22	25.77	26.48	28.35	29.09	22.62	23.12	30.11	32.68	24.9	24.45	24.51	25.35
31.89	33.1	18.79	19.13	33.8	35.21	34.6	38.08	32.25	34.27	31.23	33.17	34.5	35.34	31.3	33.02	31.11	33.53	18.97	19.6	28.15	28.55	32.59	34.69
34.98	37.94	18.17	18.38	35.49		32.53	34.94	30.28	32.4	30.45	32.13	24.79	24.75	34.56		21.26	21.71	15.56	16.14	30.48	31.32	31.12	32.85
33.06	35.54	35.77	37.01	32	32.17	23.26	24.04	27.34	28.45	30.8	33	20.44	20.69	37.6		27.98	28.74	25.35	26.26	21.2	21.44	32.84	34.82
26.76	27.6	34.87	37.62	26.7	27.36	29	29.69	32.39	34.22	23.84	24.56	24.68	24.63	26.34	26.68	20.84	21.15	31.03	33.54	16.51	16.5	31.12	32.71
35.53	38.23	32.43	34.43	24.27	24.59	28.7	30.29	27.45	28.41	21.78	22.34	25.29	25.65	34.42	35.55	29.13	30.43	32.99	35.53	33.83	34.81	31.62	35.12
34.8	37.33	32.81	36.01	26.01	26.47	31.33	33.27	18.65	19.55	27.01	28.08	17.67	17.83	34.17	35.56	30.46	31.63	23.56	23.59	32.21	32.9	30.63	33.2
33.53	35.54	31.2	32.09	34.81	36.74	27.26	27.83	24.3	25.08	27.76	29.14	29.79	31.12	34.76	35.64	30.87	31.89	27.15	27.3	28.37	28.64	35.93
28.29	28.62	33.69	35.5	28.77	29.1	32.71	35.61	21.88	22.57	29.12	30.53	32.37	34.25	23.69	23.89	32	32.96	17.81	17.68	36.47		35.78
33.9	36.19	32.2	34.17	25.71	26.66	31.08	32.98	31.42	33.29	26.13	26.78	31.12	32.27	29.12	29.84	31.9	32.81	35.41	35.96	21.01	20.94	31.89	33.96
34.29	38.46	33.29	35.32	30.18	31.16	31.35	33.8	31.53	33.52	30.78	33.31	32.38	33.17	35.01	38.69	17.54	17.83	26.85	27.3	36.3		19.73	19.91
22.87	23.51	31.8	33.05	27.2	27.82	23.14	23.52	27.77	28.98	30.13	31.93	30.77	32	33.12	34.11	29.1	30.71	32.2	35.91	28.08	28.81	31.58	32.85
26.58	27.37	33.16	35.15	31.76	33.08	28.63	29.54	31.31	33.15	28.41	29.7	30.12	31.16	32.5	35.34	31.35	33.06	20.25	20.7	28.19	29.94	24.07	24.54
32.51	33.43	30.71	31.61	32.62	35.52	18.42	18.92	25.69	26.54	27.02	27.74	33.71		35.64	37.64	30.32	32.68	32.64	33.78	26.91	27.59	33.72	35.34
32.27	35.05	27.15	27.49	30.09	30.9	32.26	34.01	31.79	35.05	31.54	33.52	33.74	35.74	35.69	37.05	32.94	33.45	31.23	33.37	27.11	27.9	33.33	36.64
34.52	37.04	30.3	30.83	31.13	32.65	28.2	28.23	29.52	31.29	32.77	34.52	18.74	19.01	28.37	29.59	32.33	33.79	35.13	37.58	21.26	21.33	36.24	38.14
26.06	26.84	23.24	23.74	21.27	21.38	34.14	35.24	27.33	28.65	28.49	29.33	24.69	25.21	16.91	17.09	32.5	33.84	33.66	36.71	19.61	19.91	35.24
34.53	35.79	33.79	36.94	33.77	37.25	34.06	35.15	28.69	30.14	22.8	23.59	34.72	35.94	26.04	25.88	32.87	34.38	26.49	26.99	18.47	18.75	36.99
34.37	35.85	29.07	29.9	23.95	23.74	25.78	26.27	26.47	27.57	23.43	24.42	25.84	26.14	25.63	26.43	19.88	20.05	21.83	22.73	31.05	31.77	14.23	14.68
35.8	38.05	33.82	34.74	25.07	25.06	28.56	29.33	25.74	26.63	30.27	31	34.1	35.57	30.7	32.98	34.08	36.14	31.33	31.75	32.29	33.91	33.28	35.07
33.42	35	34.07	35.35	24.07	24.11	32.39	35.47	34.81	36.03	32.25	34.44	27.67	27.74	34.97	36.13	19.27	19.62	27.75	28.24	21.11	21.56	35.61	37.94
36.25	37.24	31.95	32.71	22.67	22.52	32.69	35.4	28.75	30.02	27.89	28.95	32.3	34.03	34.33	35.78	29.06	29.97	22.26	22.48	34.31	36	33.8	35.54
20.24	20.48	32.9	34.07	33.6	35.67	29.85	31.54	26.93	27.78	29.22	30.84	30.85	32.74	30.42	32.02	17.94	18.21	23.71	23.75	29.46	30.15	33.91	35.91
33.78	35.66	17.01	17.15	21.35	21.31	33.27	36.07	24.11	24.62	31.52	33.48	32.62	35.02	31.59	32.66	20.18	20.47	21.68	21.48	32.46	33.25	34.21	35.82
27	27.58	30.9	31.97	22.08	22.23	31.16	33.91	34.35		32.53	34.61	35.06		33.09	34.85	35.46		27.84	28.33	32.72		34.02	36.54
20.87	21.18	32.18	33.67	27.7	28.08	31	32.5	32.16	33.53	34.81	36.26	19.25	19.47	35.48		17.6	18.05	27.42	28.23	31.93	32.96	29.25	30.08
36.16		30	30.75	33.91	36.91	30.75	33.39	32.19	33.42	33.28	37.45	32.93	34.32	20.37	20.48	34.75	35.25	25.4	26.04	29.73	30.84	36.12	38.17
33.74	37.03	33.82	36.15	18.51	18.59	29.19	30.54	18.88	19.51	22.92	23.65	34.96	36.39	31.04	33.27	19.66	20.22	30.4	31.36	18.89	18.99	34.48	36.74
26.2	26.69	26.39	26.97	33.73	34.51	29.55	31.85	34.52	36.73	22.64	23.31	33.85	35.9	18.31	18.62	31.83	34.08	29.89	30.74	29.25	30.06	32.81	34.56
33.59	35.6	30.75	32.16	17.74	18.49	30.71	31.82	32.52	34.14	32.1	34.18	25.27	25.92	17.93	17.54	34.81	35.54	16.63	16.7	32.72	34.97	34.78	38.12
34.39	35.77	20.43	20.93	31.95	34.42	17.92	17.68	34.68	37.28	17.88	18.38	19.93	20.46	36.94		28.12	29.01	22.08	22.74	34.56	36.1	31.67	33.74
34.24	37.46	33.5	36.1	31.42	33.21	33.36	35.39	34.21	36.39	22.72	23.62	34.05	35.44	30.21	30.42	24.12	24.67	21.28	21.72	35.5	36.79	33.25	36.6
33.32	36.15	27.16	27.99	16.3	16.5	20.74	21.61	30.2	31.48	23.65	24.17	26.25	26.1	26.1	25.79	25.57	25.96	15.3	16.51	29.15	29.98	35.47
27.4	28.47	19.9	20.61	32.98	36.02	30.23	32.8	26.34	27.27	31.03	32.64	21.89	22.27	27.68	28.45	27.33	28.1	20.72	21.15	31.94	33.38	34.27	37.55
28.61	29.47	18.18	18.44	28.85	29.68	30.52	33.16	28.9	29.92	33.38	37.25	30.4	31.2	21.11	21.28	33.49	34.72	34.26	35.67	20.44	20.73	32.96	34.38
31.83	33.25	34.31	36.73	28.7	29.04	32.94	34.62	28.71	29.63	32.21	36.04	25.39	25.93	34.05	35.62	24.46	24.87	24.62	25.37	28.86	29.89	36.14
32.66	34.25	24.97	25.54	32.53	33.85	33.15	35.61	28.93	29.97	23.97	24.59	30.36	31.25	34.24	35.21	30.03	32.76	23.04	23.84	31.05	32.97	36.58
32.25	34.21	31.35	33.25	30.9	31.71	17.39	17.58	25.39	26.24	18.08	18.64	32.72	34.54	34.16	36.63	34.26	35.14	18.54	18.65	27.89	28.86	34.44	36.63
35.78	37.82	26.26	26.7	33	35.08	30.2	30.88	28.06	29.05	19.85	20.57	22.93	23.95	31.75	33.06	31.72	34.24	22.61	23.17	32.1	33.6	32.78	34.79
27.61	28.44	35.59		30.82	31.53	25.47	25.94	27.85	28.89	29.63	31.36	25.51	26.27	27.98	28.15	31.83	33.18	17.7	18.11	24.59	25.3	35.39
35.01	37.05	34.68	36.58	34.14	37.29	29.89	30.81	19.68	20.3	31.81	34.62	21.87	22.29	24.02	24.57	28.9	29.88	22.2	22.6	23.6	23.93	31.59	32.85
34.92	36.99	34.84		19.22	19.56	28.14	28.46	22.91	23.85	24.68	25.65	24.09	24.65	16.31	16.39	29.65	30.65	32.44	33.84	29.77	31.68	35.81	36.66
32.65	34.24	34.62	36.22	28.6	29.1	30.35	31.53	20.82	21.67	32.06	33.95	32.65	34.18	31.9	34.57	33.91	35.18	18.88	19.58	26.46	27.22	36.46
32.37	34.64	25.15	25.54	19.38	19.65	24.86	24.98	18.49	19.27	33.25	35.38	32.18	35.1	34.81	36.2	25.45	25.61	19.46	19.89	22.93	23.96	33.23	35.53
31.46	32.17	19.68	19.98	31.33	32.43	23.95	24.47	21.96	22.89	31.65	33.17	29.95	31.65	35.78	37.86	29.96	30.8	28.62	29.34	32.86	34.62	29.75	31.04
33.99	37.19	16.44	16.54	24.56	25.09	26.13	26.45	20.33	21.07	26.94	28.14	19.5	19.82	25.6	25.75	31.07	32.47	32.42	33.49	34.22	36.23	31.99	34.39
33.98	35.89	36.69	37.59	25.09	25.48	23.01	23.62	30.36	31.88	31.72	33.86	34.05	34.85	23.81	23.51	25.42	25.61	30.35	30.8	31.57	32.35	34.95
34.29	35.93	35.2	36.76	30.86	32	32.4	34.41	28.94	29.98	23.75	24.24	34.38	36.05	30.83	31.91	28.2	28.58	31.13	32.16	24.93	25.53	33.75	35.9
36.78		22.97	23.7	21.36	21.76	35.37	37.08	30.23	31.72	29.2	30.64	31.81	33.22	19.98	20.19	31.04	32.45	32.77	34.01	23.14	24.02	25.38	26.2
34.83	36.86	18.52	18.81	24.1	24.65	30.18	32.24	31.56	33.52	20.79	21.02	33.98	35.94	28.53	29.23	27.04	27.33	32.18	34.92	24.74	25.38	31.93	34.1
33.5	36.09	29.69	30.81	15.26	15.47	30.71	33.23	28.93	29.88	25.69	26.38	35.41	36.8	35.56		28.35	29.3	26.28	27	21.59	22.11	33.67	36.6
34.19	37.49	34.74	38.16	34.39	35.82	20.65	21.18	33.67	35.51	32.44	34.71	29.71	30.18	17.81	18.01	28.28	29.33	31.52	33.08	31.95	33.81	35.23	35.62
34.83	36.14	33.74	36.35	20.48	20.78	15.58	15.77	33.8	35.76	29.96	31.05	23.67	23.4	32.62	34.24	33.01	34.35	20.19	21	26.93	27.57	34.23	36.02
33.82	35.76	34.71	36.84	28.27	28.62	32.18	33.68	20.78	21.33	28.69	29.26	36.33	38.11	33.43	36.76	26.43	27.13	36.22		25.23	25.98	21.9	22.55
32.18	33.22	34.18	36.13	33.61	34.91	29.54	31.12	21.29	21.8	31.64	33.07	32.98	34.55	31.52	33.81	27.85	27.58	22.95	23.38	17.12	17.3	33.4	35.11
34.03	35.65	30.99	32.46	22.3	22.6	32.26	34.33	20.95	21.69	31.84	34.95	22.18	22.78	15.81	16.27	30.56	31.38	31.24	32.94	31.31	33.64	18.86	19.37
31.75	32.92	30.09	30.44	27.99	28.09	32.83	34.71	32.63	33.43	32.72	34.85	28.06	28.59	32.95	34.51	26.49	27.27	27.2	27.47	22.68	22.6	27.04	28.2
34.08	34.97	32.44	33.78	34.64	35.39	31.64	34.56	18.63	19.35	31.56	33.74	30.94	32	30.36	32.21	24.81	25.34	28.66	28.92	29.73	31.5	34.71	35.96
35.12	36.94	36.33		18.02	18.85	32.02	34.4	22.8	23.43	28.64	29.61	24.08	24.28	31.57	33.55	23.7	23.91	30.45	31.79	16.96	17.49	33.08	34.74
32.48	34.44	33.4	34.86	30.62	33.03	32.74	35.18	27.7	28.33	32.03	33.77	22.37	22.79	34.37	36.05	34.93	37.2	32.29	33.56	33.58	34.7	30.49	32.66
32.17	34.45	35.19	36.96	26.93	27.99	26.19	26.39	32.5	34.17	29.76	30.32	22.74	22.92	33.86	36.23	21.11	21.66	30.63	31.27	27.52	28.01	32.6	34.72
34.63	37.54	32.02	33.9	29.01	31.72	31.11	33.42	26.66	27	28.84	30.04	16.27	16.42	35.91	37.01	34.07	35.88	32.17	36.06	17.71	17.78	32.88	34.57
33.09	35.18	26.75	27.62	18.43	18.61	16.63	16.96	16.93	17.07	31.23	33.14	34.21	36.77	32.94	35.94	17.76	18.06	22.72	23.35	30.78	32.3	32.93	35.4
33.47	36.77	32.87	34.47	24.27	24.92	32.62	34.81	20.17	20.52	31.3	32.72	37.46		30.43	32.57	24.14	24.73	32.06	34.27	28.7	28.8	34.11	37.08
20.37	20.89	33.16	34.84	27.57	28.22	20.21	20.51	19.02	19.67	31.64	33.4	36.06				26.88	27.61	31.18	32.2	16.62	16.75	32.23	34.79
33.69	35.49	33.62	37.72	25.35	26	30.23	31.78	32.57	34.3	24.33	24.84	29.74	30.55	30.1601	31.0005	23.52	23.69	31.16	32.97	24.9	25.31	35.46
31.83	32.62	34.68	36.98	25.62	25.99	17.63	17.98	29.85	31.81	32.97	35.46	25.09	25.38			24.26	24.48	23.87	24.04	28.82	30.15	33.62	35.84
31.87	33.66	31.8	32.72	32.04	32.73	32.3	34.94	27.97	28.99	32.79	34.79	32.03	33.51	30.16	31	25.43	26.22	32.13	34.2	32.23	34.57	32.54	34.18
36.45		30.54	31.27	31.05	33.07	31.82	34.24	31.41	33.69	33.65	35.56	31.12	32.54			31.57	32.4	26.58	27.02	28.16	29.56	28.8	30.28
24.75	25.04	34.98	36.45	28.2	28.87	31.28	31.74	25.54	26.67	34.26	35.75	27.83	29.15			23.23	23.47	25.23	25.54	20.6	20.75	27.1	28.14
31.02	32.43	19.34	19.95	24.4	25.15	32.09	34.25	30.89	32.84	32.56	34.13	21.63	21.79			28.36	28.91	24.44	24.86	28.02	28.65	34.38	37.91
32.47	34.89	27.01	27.17	22.98	23.56	27.37	27.54	31.36	33.83	27.86	28	31.44	33.37			31.95	33.11	27.03	27.47	27.46	28.03	28.04	28.88
24.45	24.91	32.04	32.95	29.37	31.22	29.26	29.86	32.8	35.51	25.64	26.39	29.34				22.12	22.69	22.71	22.93	32.59	33.69	34.06	36.13
34.77		35.24	37.42	26.39	27.08	26.77	27	33.29	35.64	17.53	17.54	24.22	24.89			19.59	19.69	26.38	26.53	27.97	28.54	34.82
35.57	38.06	32.99	35.31	23.9	24.71	33.25	35.3	24.5	25.4	27.05	26.99	29.73	30.81			22.01	21.92	33.38	34.11	33.88	36.13	33.74	36.32
30.82	31.46	34.61	35.29	22.56	23.23	31.46	33.25	29.47	30.71	27.32	27.64	31.47	32.39			22.7	22.88	32.69	34.85	23.3	23.67	31.94	34.27
14.85	15.27	32.56	32.9	31.33	33.91	27.77	28.75	29.23	31.16	35.08	36.83	35.63	38.43			32.32	33.27	33.27	34.87	23.23	23.8	30.68	34.13
34.18	37.33	32.04	33.21	32.23	34.62	28.62	29.56	32.92	35.01	33.98	35.98	33.58	34.94			32.38	32.89	29.52	29.41	32.81	34.53	32.86
23.95	24.86	33.6	35.22	29.19	30.39	27.27	27.81	27.07	28.46	36.28	36.98	33.74	35.25			29.64	30.18	31.71	32.29	22.7	23.46	28.1	29.7
35.16	37.16	28.63	29.23	25.98	26.59	33.69	35.38	29.19	31.51	35.77	37.9	17.04	17.02			24.61	25.2	32.97	34.38	18.26	18.58	25.83	26.69
23.66	24.33	31.46	34.13	18.63	18.71	33.68	35.88	30.38	32.17	19.8	20.4	37.65				26.01	26.51	24.12	24	30.87	33.9	35.05
29.73	30.15	32.73	34.49	32.89	34.8	33.45	35.34	32	33.96	32.57	34.17	25.47	25.85			31	32	34.52	36.7	21.92	22.07	33.71	36.52
29.98	31.23	36.57		31.84	34.54	28.28	28.62	21.24	22.25	24.92	25.71	35.6	36.35			32.47	33.09	21.14	21.18	23.15	23.64	35.01
25.64	26.23	33.34	34.32	31.67	32.99	33.13	34.63	22.55	23.47	31.29	32.71	27.23	28.07			26.51	27.14	33.58	35.99	29.24	30.19	32.14	34.38
33.72	34.88	32.99	34.3	21.94	22.35	31.87	34.14	20.01	20.83	30.96	32.4	26.97	27.18			20.71	20.55	25.79	25.65	21.38	21.61	31.81	33.61
32.18	34.19	28.51	29.15	37.01		25.02	25.48	30.68	32.56	33.39	35.16	24.87	25.26			18.06	17.82	24.28	23.89	28.85	30.23	34.92
29.37	30.1	19.66	20	14.25	14.32	35.79	36.61	26.76	27.81	31.02	32.68	26.74	27.27			35.06		29.13	29.05	21.06	21.18	30.58	32.21
31.52	33.82	31.48	33.48	29.91	30.36	34.67	36.93	22.55	23.18	34.84	36.75	36.36				32.04	33.27	21.16	21.24	28.73	29.9	34.62	37.61
36.04	37.66	26.63	27.16	30.61	30.87	32.6	34.12	34.09	36.08	34.5	36.43	34.7	37.11			31.85	33.61	24.31	24.92	20.49	20.62	29.35	30.44
33.98	35.59	26.51	27.46	20.87	21.25	34.58	36.5	19.38	20.4	36.23	37.4	36.08				28.89	29.57	31.71	32.05	23.94	24.62	30.22	31.26
32.41	33.59	31.82	33.03	24.12	24.55	35.26	38.38	22.93	23.97	27.96	28.54	20.83	20.81			35.43	37.88	30.14	29.91	19.66	20.09	29.93	31.78
35.07	35.91	31.62	34.17	27.97	28.6	18.6	18.62	28.08	29.54	16.67	16.74	35.2				31.29	32.79	22.48	22.86	26.89	27.48	33.35	36.43
29.7	27.01	34.88		28	28.47	32.17	35.57	29.52	31.64	35.81		35.61				27.22	28.17	31.15	32.29	26.87	26.87	35.57
34.82	37.15	34.22	35.91	20.93	21.27	23.8	23.61	29.45	31.36	29.66	30.31	34.28	36.81			31.71	33.22	24.16	24.69	29.78	31.06	31.73	33.06
33.31	34.7	34.21	37.42	26.28	26.64	33.89	36.17	24.16	24.92	28.24	29.05	33.6	35.35			21.28	21.46	18.62	18.8	25.55	25.95	32.79	35.74
29.45	30.39	32.86	36.87	15.12	15.38	27.76	28.86	23.92	24.1	33.4	34.6	22.66	22.28			31.65	32.93	26.86	27.84	22.02	22.33	33.13	36.26
30.21	31.51	36.44		20.93	21.54	30.39	31.61	29.01	30.84	18.99	19.37	37.96				16.89	16.69	28.84	30.14	29.57	30.54	34.66	36.71
31.28	33.43	35.12	37.95	32.96	34.43	32.31	34.06	18.38	18.84	28.58	29.33	31.76	33.61			30.07	31	18.22	18.46	21.63	21.88	36.78
32.4	34.36	26.22	26.3	31.68	33.71	26.76	27.24	20.65	21.1	31.8	32.81	32.58	34.43			28.38	28.74	25.42	25.82	28.33	28.79	24.19	25.03
33.84	37.16	20.47	20.87	20.74	21.01	28.34	20.82	23.9	24.57	34.92	36.22	33.89	35.75			25.85	26.15	36.52	37.62	32.19	32.97	35.02
29.65	31.51	23.07	23.68	26.4	26.48	29.24	29.59	27.76	28.91	32.85	34.59	34	36.38			29.24	30.72	32.75	34.43	30.52	32.52	36.12
32.4	34.69	35.12		35.3	37.11	21.16	21.4	30.12	32.11	35.13	37.61	31.14	33.18			31.4	32.51	29.73	31.42	25.93	26.17	34.53	36.91
30.35	31.53	26.91	27.21	28.56	30.67	20.22	20.38	24	24.75	24.65	24.65	16.54	17.02			28.36	29.16	31.67	33.92	22.65	22.94	34.5	36.5
33.25	35.05	33.33	34.7	32.2	34.89	32.89	34.17	32.38	34.87	36.58		34.69				18.69	18.83	20.22	20.74	19.13	19.01	18.23	18.78
33.84	36.73	21.62	22.17	34.02	35.08	33.58	36.48	24.89	25.36	34.2	36.47	32.52	32.84			33.38	34.89	19.58	19.84	30.3	31.61	36.66
25.34	26.01	30.17	30.91	32.52	34.26	17.76	17.67	16.72	17.13	30.29	31.13	28.79	29.03			21.56	21.73	25.04	24.92	15.75	16.09	33.16
27.95	29.16	23.17	23.85	14.74	14.52	35.33	38.89	32.11	34.7	32.21	33.79	31.9	33.09			25.95	26.35	22.45	22.61	31	32.87	36.5
27.99	28.94	18.18	18.51	27.13	28	33.2	35.56	32.57	35.14	31.72	33.81	33.76	35.57			22.09	22.45	36.91	38.43	15.3	15.39	33.54	35.39
28.84	30.48	19.76	19.99	26.87	27.15	30.71	31.68	30.02	31.45	32.01	34.68	32.25	33.21			27.84	28.38	29.5	29.82	29.8	30.41	33.63	35.89
30.76	31.55	17.35	17.92	30.34	30.39	33.2	35.71	27.71	28.37	21.64	22.42	25.73	26.05			15.03	15	20.96	21.22	20.77	20.9	32.49	34.37
27.73	28.04	35.86		31.86	32.65	31.8	33.66	28.55	29.11	27.44	27.97	20.68	20.86			28.06	27.92	23.54	24	32.53	33.96	27.29	27.91
32.53	33.56	36.1		31.34	31.63	31.77	34.98	31.94	34.35	32	33.6	31.59	32.96			23.22	23.49	34.25	35.79	28.46	28.71	25.17	25.88
18.56	18.99	30.47	31.78	18.23	18.47	26.48	27.19	29.02	29.92	26.48	27.06	32.19	34.44			23.93	24.32	32.58	32.6	19.85	20.01	28.3	29.54
34.15	37.78	22.65	23.05	31.9	33.09	32.56	34.91	23.67	24.07	31	33.26	20.97	20.95			28.09	28.8	21.16	21.55	30.64	33.34	22.69	23.2
31.56	32.87	29.03	29.57	34.39	35.52	25.27	25.92	26.51	27.46	33.91	38.23	34.5	36.24			30.02	31.12	30.21	30.88	27.31	27.88	31	34.05
20.47	21.02	22.87	23.24	16.37	16.1	21.93	22.24	28.05	28.67	27.86	28.18	30.5	31.33			26.75	27.17	17.47	17.73	28.01	28.98	30	31.43
16.57	16.93	24.03	24.5	33.03	34.39	21.52	21.71	28.26	29.09	28.4	29.2	27.56	28.69			17.7	17.95	27.06	27.95	15.53	16.14	34.69	37.72
32.24	35.36	20.6	21.08	18.54	18.6	25.89	26.45	29.7	30.91	15.79	16.19	37.02	37.66			29.67	30.96	31.44	33.46	21.89	22.23	35.57
32.56	34.33	34.15	37.97	33.21	33.95	32.96	34.42	29.06	30.04	33.11	34.92	31.96				32	33.71	31.83	32.28	27.65	28.27	35.12	37.54
33.61	35.34	16.34	16.55	32.7	33.15	29.29	30.35	33.25	34.57	32.07	34.89	34.58	36.32			31.24	32.98	32.79	34.21	34.11	36.57	36.38	37.58
30.55	31.22	33.86	35.64	35.05	35.87	34.49	36.62	27.47	28.2	32.51	34.53	35.27	38			32.73	33.2	21.8	21.93	20.5	21.29	28.54	29.33
31.96	34.2	32.17	33.55	23.31	23.44	26.78	27.58	31.31	33.02	28.54	29.49	33.75	35.52			36.54		21.18	21.73	31.17	32.66	23.19	23.88
34.76	37.25	22.39	23.01	34.81	36.24	21.64	22.02	30.94	32.87	30.7	33.57	34.96	35.8			19.57	20.02	22.2	22.67	31.48	33.02	28.85	29.44
33.09	35.19	19.13	19.65	24.3	24.58	32.88	35.08	28.48	29.56	30.73	33.11	25.25	25.83			19.61	19.62	33.37	35.54	20.64	21.15	30.83	33.22
32.16	33.73	23.72	23.13	25.09	24.8	32.46	34.01	26.23	27	32.01	36.17	34.75	36.02			31.24	32.48	31.55	32.61	21.21	22.08	35.73
36.22		33.93	36.02	29.26	30.07	20.99	21.32	23.63	24.25	28.84	30.37	34.79	35.2			34.09	35.44	31.83	34.48	33.62	34.87	17.2	17.86
20.31	20.84	32.69	35.74	30.37	31.47	27.36	28.21	32.36	35.04	33.23	34.78	26.21	26.6			30.86	32.6	29	30.01	28.53	28.95	36.07	37.48
31.18	33.09	35.32	38.93	31.45	33.97	32.87	35.28	23.24	24.24	31.76	34.86	30.72	30.75			18.54	18.5	30.59	32.01	22.44	22.48	31.26	32.95
31.29	32.26	29.11	29.53	31.13	32.01	30.62	32.34	33.3	34.65	21.09	21.56	27.9	27.73			31.28	31.78	31.64	34.22	21.67	21.6	34.79	37.04
30.54	31.46	32.46	34.68	24.04	24.33	31.27	33.59	30.01	31.7	30.13	31.54	34.84	35.9			33.15	34.88	25.34	26.21	25.25	25.56	33.99	35.57
33.49	36.72	33.77	36.4	30.9	31.34	31.49	32.78	31.73	34.82	25.05	26.21	30.1	32.18			34.81	35.58	26.53	27.16	32.58	33.89	36.05
34.26	37.68	35.54	37	19.59	19.72	30.36	31.93	30.87	32.65	28.72	29.58	33.04	34.54			33.43	34.25	27.34	28.33	21.74	21.86	32.78	34.88
23.35	23.9	18.06	18.08	24.93	25.45	31.53	33.3	29.19	31.39	30.97	32.32	34.37	37.69			30.48	31.54	33.05	33.89	35.64		35.88	38.34
34.22	36.17	22.43	22.56	21.67	21.82	31.01	33.24	33.77	35.22	31.65	33.49	23.87	23.72			19.33	19.74	29.7	31.25	22.26	22.53	33.94	35.09
18.97	19.49	34.56	36.64	33.21	35.21	31.67	33.98	24.53	25.54	22.81	23.16	23.79	24.19			19.35	19.82	24.58	24.64	20.51	20.73	35.97
33.23	35.51	32.29	34.51	24.91	25.33	33.27	36	14.84	15.39	29.77	30.42	20.78	20.94			18.19	18.4	24.03	24.18	28.34	28.92	25.3	25.97
32.83	34.94	26.87	27.31	26.65	27.35	31.2	32.48	30.52	32.17	22.78	22.95	35.39				30.25	31.48	28.16	28.82	27.08	27.33	35.7	37.75
34.66	37.96	22.97	23.38	31.98	33.79	30.97	32.47	18.33	18.72	30.34	31.25	31.79	33.71			32	33.25	32.57	33.94	34.5	36.37	36.67
26.12	26.23	35.2	38.8	25.84	26.24	33.6	36.79	32.9	34.33	19.75	20.3	24.47	24.87			31.67	33.03	32.81	34.22	26.88	27.61	36.35
34.46	35.84	17.16	17.14	32.77	34.4	36.03	37.15	28.79	29.59	33.09	34.89	32.96	34.52			31.86	33.29	30.65	32.53	34.86	35.5	35.85	38.77
34.3	37.57	19.8	20.14	27.23	27.96	27.85	28.35	27.54	28.41	33.05	35.07	34.4	37.29			30.72	31.82	32.07	34.19	35.4		33.79	35.39
34.51	35.99	32.5	33.97	33.01	33.75	33.61	36.48	24.52	25.42	33.23	35.89	31.76	33.6			27.66	28.75	25.49	25.67	28.97	29.04	33.89	36.12
35.06	37.51	34.69	36.33	31.13	31.77	33.26	34.69	31.25	33.42	34.19	36.9	31.79	33.41			31.23	32.06	33.51	34.92	26.28	26.71	33.54	35.1
19.26	19.32	36.74		34.03	35.72	32.09	34.56	32.33	35.39	29.53	31.59	32	33.91			22.31	22.61	18.96	19.09	19.87	20.07	31.13	32.59
33.79	36.42	36.73		32.49	34.74	31.42	32.85	26.25	27.38	31.53	33.72	34.47	36.24			29.53	30.06	17.11	17.08	34.03	34.92	34.25	37.5
31.22	32.28	22.03	22.38	31.57	33.5	34.77		27.55	28.51	33.13	34.49	22.15	22.1			23.16	23.72	18.84	18.53	26.23	26.57	30.93	32.33
32.16	35.1	34.91	37.08	23.19	23.43	35.54	37.34	31.49	33.82	19.4	19.75	22.29	22.88			30.09	31.43	25.48	26.03	34.51	35.17	27.03	27.6
35.47	36.18	32.81	34.99	33.72	35	32.22	34.2	32.84	35.52	22.23	22.97	34.52	37.61			18.73	19.07	25.17	25.6	22.1	22.18	35.64
33.73	34.72	33.73	34.52	35.01	36.87	32.88	34.37	26.45	27.25	32.45	35.15	34.11	36.29			31.39	33.19	28.01	28.26	33.8	36.91	17.58	18.15
27.79	28.38	32.73	33.79	34.67	35.84	21.55	22.01	19.02	19.53	30.11	31.56	33.16	36.33			23.34	23.66	20.73	20.86	34.13	37.74	33.17	35.51
32.41	34.2	37.11		29.64	29.77	28.94	29.74	16.33	16.82	17.73	18.12	26.29	26.77			24.75	25.15	26.83	27.5	28.61	30.23	32.39	34.04
26.98	27.28	33.51	34.7	25.48	26	21.1	21.24	25.18	25.96	32	33.76	35.2				32.46	34.5	23.36	24.09	17.03	17.26	34.87
21.99	22.56	35.54		28.5	29.17	35.47	37.78	20.26	20.78	32.64	35.56	26.65	27.16			29.05	30.03	28.92	29.82	17.22	17.46	32.6	35.61
24.55	25.25	35.79	38.65	28.43	29.01	30.47	30.4	32.99	35.31	31.45	33.54	33.14	35.44			31.19	32.44	29.72	31.38	25.12	25.54	34.39
32.68	34.93	31.12	32.31	21.57	22.35	32.41	34.26	29.79	31.01	30.44	32.16	22.1	22.35			31.77	33.26	28.35	29.19	33.77	35.9	31.97	33.44
25.25	25.74	28.39	29.32	24.05	24.69	33.46	33.59	28.95	30.38	29.02	30.59	31.19	33.27			29.5	30.58	32.17	35.97	22.16	22.67	34.7
31.2	32.62	29.71	30.56	34.65	35.78	32.85	33.26	23.74	24.08	33.33	35.52	31.97	33.71			22.25	22.66	30.66	33.2	26.28	26.49	28.61	30.4
33.42	35.37	21.94	22.7	27.06	27.28	22.81	22.65	25.98	26.94	30.79	32.95	29.25	30.71			27.93	28.94	21.49	22.3	19.68	19.82	32.89	34.22
32	33.05	37.42	38.18	24.58	25.06	19.94	19.83	33.28	36.1	32.59	34.46	32.76	34.92			23.33	23.98	23.09	23.67	35.02		32.92	35.1
21.53	21.7	36.71		29.37	30.46	24.33	24.72	26.58	27.07	29.23	30.36	32.49	33.98			22.79	23.46	30.95	33.06	34.2	35.05	33.71	35.79
32.25	33.47	33.99	35.79	24.91	25.83	24.53	25.4	24.23	24.93	32.52	35.41	21.54	21.94			33.33	34.87	29.98	30.92	23.51	23.92	31.55	33.06
27.35	27.78	18.33	18.47	30.36	31.51	17.71	18.03	36.86	37.8	29.86	32.25	30.26	31.71			24.17	24.85	30.18	31.92	33.01	34.55	33.92	35.9
32.88	34.63	32.43	34.09	31.61	32.79	34.67		19.69	20.28	31.74	34.1	34.36	35.93			21.5	21.87	22.67	23.14	25.69	25.95	30.1	32.28
24.15	25.06	32.59	33.65	28.73	29.25	25.2	25.5	25.29	25.29	16.24	16.61	35.66				20.12	20.37	30.22	31.74	33.85	36.12	29.7	31.53
34.96		34.39	36.76	29.77	31.3	36.25	36.48	20.19	20.11	30.09	32	32.24	34.14			25.5	25.56	25.73	26.5	33.32	34.52	35.08
30.98	32.39	35.41	37.66	19.24	19.44	35.53		16.44	16.97	29	31.3	29.66	30.58			24.09	24.79	24.17	24.67	35.01	38.27	29.47	30.47
33.33	34.76	33.28	35.25	34.81		33.74	34.54	28.43	29.08	31.01	33.52	30.62	31.97			19.27	19.03	25.07	25.76	33.23	34.96	29.93	32.42
36.15		27.94	28.48	31.52	34.03	32.98	34.49	24.74	24.73	23.56	23.75	35	36.05			19.45	19.31	34.57	27.78	29	29.44	32.59	33.76
30.27	31.43	22.72	22.99	34.87	36.38	26.09	26.59	21.69	21.49	31.25	33.21	34.8	37.74			29.9	30.62	22.79	23.49	32.63	33.47	30.37	31.57
24.19	24.56	33.86	36.32	21.01	21.39	19.93	20.08	18.11	18.61	31.92	33.72	29.48	31.52			29.24	30.72	25.42	26.33	27.69	28.28	34.07	36.82
22.8	23.23	32.91	35.16	34.19	35.28	25.85	25.54	21.42	22.18	32.16	35.07	32.11	33.75			22.76	23.52	28.23	28.67	24.09	24.93	35.79	38.38
32.51	33.63	29.59	30.49	27.09	27.05	31.95	33.68	28.4	29.69	20.46	21.29	33.73	35.02			27.18	27.63	21.68	21.89	34.86	35.91	35.13	38.18
33.95	36.52	35.53		22.71	23.16	32.74	34.59	15.86	16.5	16.5	16.67	33.3	35.7			30.8	31.78	31.41	32.81	17.44	17.75	36.09
34.04	36.12	34.32	37.04	24	23.9	23.14	23.51	24.74	25.74	22.95	23.33	27.84	28.98			26.15	26.75	23.54	24.09	17.3	17.4	22.02	22.51
36.65		32.06	33.72	22.91	22.84	28.61	29.47	25.09	25.51	30.74	32.42	36.36				31.83	33.14	31.6	32.34	31.01	32.03	34.01	36.36
32.13	33.81	21.64	22	19.07	19.12	26.03	25.99	32.8	35.05	23.01	23.58	35.77	37.49			33.59	35.04	31.5	33.27	19.78	19.82	23.71	24.3
33.2	35.38	30.85	32.3	31.2	33.31	32.45	34.75	27.64	28.75	26.89	27.34	34.82	36.03			25.05	26.1	31.33	33.05	15.39	15.57	36.38	37.97
34.29	36.73	22.14	22.28	33.57	35.3	26.82	27.3	32.07	34.01	30.71	31.53	33.24	34.6			20.86	20.8	16.31	16.38	31.62	32.31	25.67	26.78
34.24	37.45	31.9	33.07	33.97	35.14	32.98	34.15	33.1	37.62	32.29	33.72	23.75	24.23			33.55	35.97	32.34	35.16	30.97	31.77	37.22
32.67	35.82	35.27	36.7	19.26	19.03	19.7	19.58	26.92	27.91	31.54	33.67	32.92	34.75			32.2	33.64	32.32	34.49	28.52	28.75	20.19	20.66
34.4	37.27	33.57	35.97	20.51	20.55	26.22	27.28	32.28	33.74	34.76	36.42	35.7				26.35	27.1	32.6	33.95	32.88	35.06	19.76	20.14
35.03	37.64	33.86	37.03	23.78	24.14	31.34	33.98	14.21	15.11	33.5	34.67	35.68				17.47	17.44	33.65	35.58	28.01	28.41	32.66	34.17
30.22	30.81	22.6	22.8	30.59	32.67	22.13	22.53	25.78	26.54	31.18	33.29	36.58	39.55			23.19	23.55	31.16	33.09	17.42	17.77	35.97	36.66
29.64	30.06	25.79	26.29	26.16	26.43	30.24	31.16	15.73	16.41	20.32	30.99	28.12	28.56			17.35	17.27	25.02	25.16	24.81	24.98	34.72	36.17
36.15		31.91	36.71	33.2	36	31.16	32.86	25.31	25.97	30.5	32.33	31.75	32.76			16.25	16.09	32.61	33.12	19.46	20.03	34.96
30.91	32.64	35.01	37.46	35.22	37.82	27.65	28.28	27.88	28.88	30.35	32.8	33.72	37.34			32.61	34.95	33.44	35.34	23.55	23.9	34.01	34.96
30.5	32.26	35.68		16.6	16.94	27.58	28.35	31.86	34.3	29.7	31.72	31.45	34.02			24.09	23.92	31.59	33.8	23.75	24.19	35.24
34.67	37.13	32.64	33.8	31.91	34.08	31.28	32.28	23.65	24.3	34.79	35.92	32.19	32.55			21.82	22.25	31.76	33.3	28.71	29.42	31.33	32.95
22.47	22.78	26.01	26.64	32.76	34.28	31.21	33.11	27.13	28.05	20.83	28.45	30.34	30.45			22.77	22.53	21.67	22.18	30.91	31.31	35.04
31.12	32.31	29.35	29.8	32.3	33.44	31.86	34.05	32.34	34.42	30.64	31.32	29.2	29.54			18.78	19.25	34.83	35.45	19.65	19.28	27.35	28.21
33.03	34.17	25.4	25.75	35.74	36.95	33.15	35.25	28.38	29.19	32.17	33.47	28.62	29.26			19.02	19.04	34.8	36.03	14.16	13.9	27.84	28.58
33.8	35.21	34.05	37.3	33.46	34.8	32.04	34.93	29.62	30.53	33.07		25.25	26.16			24.17	24.26	18.77	18.78	30.82	32.01	31.81	34.33
33.22	35.05	30.49	31.22	17.51	17.6	30.76	32.16	14.9	15.25	22.68	22.88	33.55				21	21.12	34.55	36.35	22.61	22.84	34.07	37.34
34.24	35.41	28.2	29.86	31.66	33	31.75	34.27	21.33	21.99	25.85	26.01	33.11	35.45			17.72	17.57	33.3	34.98	25.45	25.87	28.5	29.28
33.06	35.16	22.84	24.01	30.39	31.64	29.72	31.64	33.45	35.85	35.92		28.73	29.79			23.2	22.98	24.77	24.52	30.41	31.57	34.64	35.71
30.36	31.49	31.83	35.03	31.79	34.12	21.38	21.74	33.33	34.72	28.17	28.24	29.16	29.79			18.09	17.78	26.41	25.97	29.19	29.72	23.69	24.29
33.32	35.24	33.21	35.45	31.56	33.96	31.82	34.18	32.94	36.75	35.67	36.66	36.55				28.32	29.14	24.33	24.54	24.26	25.07	23.62	23.88
34.02	35.53	20.92	21.38	30.69	32.27	26.83	27.66	33.55	35.57	23.69	23.74	34.54	37.61			30.37	32.29	22.35	21.87	33.49	34.77	31.72	33.38
35.97		29.42	30.94	30.99	33.16	17.63	18.19	21.23	22.14	34.24	36.01	33.13	35.46			20.85	21.5	30.6	30.92	34.9	36.21	32.21	34.43
23.82	24.17	21.73	22.07	30.77	32.29	17.92	18.4	31.2	32.97	33.95	36.03	29.53	30.05			25.21	25.28	27.2	27.55	23.44	23.36	32.8	34.65
26.09	26.42	31.73	33.4	30.96	33.37	25.63	26.47	32.07	34.53	29.46	31.15	26.74	27.16			30.71	31.29	19.18	19.14	26.54	26.79	33.49
24.28	24.76	33.58	35.31	32.02	33.48	31.74	32.84	27.91	29.09	28.62	29.51	30.2	30.91			26.41	26.91	23.4	23.47	32.67	33.57	30.02	31.57
34.77	36.23	33.14	35.96	32.47	34.06	34.52	36.07	25.97	26.89	23.68	24	34.25	36.33			25	25.7	30.03	30.08	20.55	20.78	35.19
31.99	34.19	33.08	34.9	14.67	15.01	26.49	26.79	29.13	30.48	30.26	31.43	31.94	32.9			30.74	31.66	29.72	30.43	35.4	37.71	34.35
33.68	35.63	32.45	34.49	31.24	31.92	28.43	28.18	22.53	23.29	35.3		18.05	18.32			30.77	32.18	21.44	21.81	35.29	37.63	32.38	34.82
19.73	20.15	34.26	37.68	30.78	32.4	34.51	36.66	31.69	33.99	24.54	24.44	33.51	36.42			19.55	20.06	29.92	31.32	32.58	33.53	29.93	31.27
30.6	30.59	35.9		29.93	30.71	34.07	34.77	31.72	33.87	32.9	34.59	34.36	36.28			23.1	22.79	22.47	23.04	31.53	32.8	30.06	32.22
21.39	22.11	20.87	21.24	30.27	31.19	33.29	34.62	23.59	24.14	34.27		34.17	35.82			33.57	35.31	17.04	17.37	35.55	36.02	32.21	35.27
25.86	26.31	34.79	36.79	29.47	30.3	25.43	24.77	18.02	18.54	34.21	35.38	34.72	35.34			20.71	21.12	26.38	27.15	31.26	32.13	28.64	30.23
24.01	24.19	31.4	32.71	31.48	32.49	32.24	33.99	15.72	16.38	34.59	35.87	33.76	34.87			25.96	26.03	28.27	29.51	35.28	35.47	34.08	36.16
30.05	30.96	26	26.62	26.68	27.18	31	31.52	29.08	30.67	34.12	35.07	33.62	35.85			22.62	23.19	17.04	17.43	29.8	30.1	33.76	35.41
35.15		21.29	21.82	31.47	32.1	31.24	31.97	31.98	33.88	27.52	28.33	37.12				33.36	34.81	29.28	30.8	33.54	34.07	36.03	37.06
31.9	33.93	32.29	36.07	33.66	35.06	27.83	27.88	29.29	30.61	25.73	26.08	33.04	34.5			32.27	33.37	28.92	29.9	34.74		33.28	35.9
33.02	35.19	34.94	37.53	34.64	36.85	34.26	37.01	31.63	33.79	31.8	33.67	31.82	33.33			24.03	25.27	30.73	32.79	35	36.38	31.48	34.15
28.19	28.71	17.1	17.7	16.88	17.01	33.74	36.04	32.59	34.12	31.71	33.59	34.09	35.59			18.43	18.29	19.32	20.24	19.38	19.98	36.47
25.29	26.07	19.91	20.36	32.94	33.95	32.63	34.17	33.27	35.21	25.34	25.95	29.34	30.48			32.42	34.88	18.58	18.88	29.25	29.69	32.7	34.2
30.29	31.83	21.08	21.55	18.45	18.73	32.38	33.46	28.42	29.34	29.03	30.47	30.67	33.01			31.35	32.86	25.63	26.53	27.44	28.24	34.36
22.91	23.2	17.06	17.61	33.9	36.23	21.4	21.1	34.4	36.08	30.11	31.96	35.35	36.95			15.73	15.88	17.48	17.68	28.18	28.71	31.09	32.96
31.96	33.2	30.6	32.03	22.5	23.17	26.1	25.83	26.8	27.5	31.79	34.93	36.33				35.06	39.27	35.14	37.2	29.61	31.32	31.52	32.25
33.59	34.37	32.59	33.63	31.74	33.81	32.55	34.37	27.42	27.85	26.97	28.05	32.11	33.76			20.03	20.35	24.04	23.83	32.75	33.95	31.48	34.44
35.18	36.91	35.28		32.95	34.03	34.21	39.15	32.31	34.22	23.49	24.2	32.52	34.53			22.37	22.68	17.85	17.69	32.8	34.4	32.84	35.22
33.91	35.92	35.1	37.51	19.87	20.12	31.78	35.84	30.77	32.82	28.18	28.91	31.83	33.27			27.79	28.19	20.89	20.54	27.52	28.52	33.18	35.59
34.29	35.95	35.23	36.51	35.56	37.34	17.73	17.66	27.75	28.07	26.51	26.99	23.27	23.4			31.73	33.15	26.54	27.07	34.13	36.21	31.27	33.18
27.61	28.83	34.67	36.98	33.78	34.76	25.6	25.86	23.15	23.62	32.1	34.1	27.43	28.18			26.54	27.25	33.88	35.84	23.04	23.51	35.18	37.27
20.4	21.16	35.24	37.01	36.32	38.19	19.29	19.05	23.21	23.53	31.46	34.33	27.06	28.18			33.43	36.49	32.18	33.54	32.32	33.2	32.24	36.31
16.48	16.41	28.62	28.95	35.05	37.09	31.97	34.59	27.89	28.53	24.51	25.04	31.68	32.85			27.13	27.06	21.66	22.1	22.53	22.76	35.09	37.27
32.58	33.4	25.68	25.86	21.76	22.15	33.95	35.28	25.43	26.39	33.64		34.46	36.05			31.45	32.92	25.04	25.46	25.12	25.69	34.87
24.6	24.83	27.59	28.13	29.46	29.78	31.92	34.74	34.18		32.53	35.05	33.81				24.49	25	34.02	35.21	19.3	19.58	34.4	35.79
20.46	20.64	27.37	27.86	31.61	32.57	18.73	19.18	26.48	27.29	33.38	34.83	36.29				30.58	31.71	27.29	27.74	30.51	31.72	32.79	35.57
31.45	32.57	33.69	35.03	21.09	21.54	33.82	36.25	34.1	35.98	33.68	36.39	34.29	36.66			29.93	31.14	30.72	31.95	30.67	31.56	32.31	34.25
33.99	35.59	33.67	35.39	14.25	14.96	30.69	32.91	27.11	27.87	29.85	31.24	31.28	33.63			16.17	16.44	26.57	26.88	33.76	34.87	32.63	34.58
29.66	30.38	30.37	30.65	20.19	20.63	31.35	33.63	29.78	31.73	31.48	32.78	33.69	36.92			14.27	14.29	29.68	30.43	31.53	32.52	25.39	31.96
26.1	26.57	18.63	19.01	25.78	26.48	22.57	22.67	29.14	29.94	30.78	33.36	20.41	21.15			31.7	33.72	32.66	34.86	26.7	27.24	34.5	36.65
33.31	35.72	33.21	34.2	35.51	36.45	24.34	24.67	32.65	35.29	25.2	25.9	24.48	25.39			21.91	21.67	28.11	28.53	28.06	28.42	35.47
31.32	33.47	17.46	17.77	31.93	32.46	25.22	25.47	33.83	35.79	31.14	32.89	29.41	30.77			18.74	19.26	21.2	21.85	35.18	36.35	34.36
24.15	24.52	26.16	26.51	29.71	30.09	25.05	25.35	33.27	34.83	30.96	33.36	25.32	25.97			26.98	27.41	37.49	37.11	25.1	25.75	19.85	20.23
25.32	25.82	35.06	37.05	19.95	20.14	28.7	29.27	26.93	27.64	27.91	28.74	32.91	36.36			16.82	16.76	30.52	31.31	17.14	17.39	35.12	36.3
27.85	28.72	29.04	29.37	31.61	32.82	31.68	34.14	31.62	33.55	23.31	24.11	32.81	34.27			23.53	23.81	24.86	24.42	24.11	24.47	33.88
32.53	33.66	23.73	24.19	34.75	35.98	27.15	26.67	26.37	27.06	29.12	30.4	27.36	27.86			35.57		30.24	29.76	29	30.14	33.74	35.82
25.43	25.9	15.22	15.74	29.71	30.05	20.9	20.44	32	33.4	30.39	32.52	35.8	37.55			31.71	33.72	31.21	32.64	29.37	30.59	17.74	18.23
32.33	34.29	16.36	16.74	14.47	14.55	24.74	24.17	26.08	26.77	31.91	33.9	34.96	37.7			25.16	25.78	20.81	20.95	34.68	36.17	30.84	32.27
30.46	31.39	32.35	35.12	20.27	20.75	26.51	26.2	29.84	31.17	22.35	22.93	29.76	31.52			34.41	36.25	37.15	37.66	28.27	29.06	31.76	33.75
34.16	37.13	27.86	28.74	29.18	30.24	21.67	20.75	32.39	35.14	35.07		28.26	29.22			29.82	30.55	28.71	28.92	30.28	31.2	32.56	34.41
34.19	35.71	22.83	23.59	27.64	28.53	19.89	18.96	29.65	31.04	31.93	32.34	27.06	27.54			26.46	26.82	19.06	19.89	19.31	19.84	21.79	22.54
26.56	26.65	32.08	33.34	18.08	18.66	27.44	27.2	31.96	34.44	35.14	36.92	34.29				32.36	33.84	21.65	21.94	30.31	32.37	34.99	35.44
24.8	25.45	32.83	34.74	21.62	21.75	31.86	34.29	32.71	34.6	32.32	33.52	34.01	35.35			33.81	35.41	32.85	34.55	32.45	33.51	37.01
24.16	24.52	23.79	24.17	35.6	36.98	26.89	27.49	28.02	28.74	31.22	33.79	34.83	36.81			33.02	36.24	29.72	30.03	33.22	35.13	34.16	35.99
30.47	30.95	35.88	38.85	30.98	32.91	27.49	28.35	28.52	30.09	20.83	21.05	32.94	36.19			34.82	36.59	30.06	31.14	32.72	33.6	33.77	35.55
19.74	19.96	32.39	33.99	31	33.41	30.84	33.67	27.56	28.36	27.66	28.6	16.94	17.2			35.55	36.92	30.46	30.83	19.05	19.24	30.37	32.02
30.61	31.47	32.41	35.09	26.64	27.35	14.36	14.36	26.61	27.23	32.2	35.31	20.52	21.25			25.13	25.83	20.48	20.2	16.06	16.2	33.42	35.96
30.7	31.91	33.69	36.23	33.02	35.3	32.27	34.29	25.71	26.45	31.63	34.49	26.24	26.64			17.01	17.55	22.11	22.4	24.13	24.39	31.46	33.58
35.19	36.29	32.26	35.06	32.31	33.53	24.83	25.1	33.19	35.14	30.11	31.57	36.83	37.36			28.51	29.56	19.99	19.67	28.6	29.65	29.95	31.39
27.67	27.8	22.88	23.24	34.73	35.39	28.08	28.71	22.65	23	20.81	21.07	34.77	37			19.46	19.9	20.59	20.05	31.47	32.47	32.17	34.99
31.53	33.72	34.27	36.09	31.72	33.49	32.64	34.97	32.4	35.36	31.02	32.95	35.42	37.81			22.84	23.27	34.63	35.71	34.13	36.91	33.95	37.02
27.02	27.46	17.55	17.9	33.07	35.51	33.76	35.7	33.64	37.66	32.79	34.1	27.39	27.9			31.48	33.23	24.41	24.93	33.14	34.65	34.01	35.19
22.4	22.89	26.86	27.42	25.48	25.81	30.35	32.62	24.82	25.84	33.49	37.46	29.97	30.89			22.36	22.73	22.15	22.49	29.99	30.8	21.31	21.78
23.31	23.55	18.42	18.67	33.09		32.86	34.78	25.19	26.34	32.38	34.99	32.96	34.71			29.85	30.51	26.22	26.76	28	28.66	30.18	31.74
23	23.24	30.87	31.79	30.31	32.22	28.28	28.97	23.87	24.22	27.68	28.45	28.98	30.25			23.78	24.53	22.94	23.29	17.74	18.3	33.68	36.21
28.64	29.42	25.04	25.63	32.04	33.18	29	29.94	31.54	32.62	26.63	27.48	33.66	36.13			25.2	25.78	33.75	34.46	23.47	24.06	23.22	24.12
18.53	18.89	28.83	30.48	31.53	33.92	31.09	31.71	15.88	15.81	32.01	34.07	32.25	34.2			25.2	25.84	17.23	17.21	34.67	36.57	29.52	30.59
24.99	25.12	31.91	34.55	19.43	19.8	29.86	31.63	34.28	36.51	30.27	32.8	32.3	34.65			21.64	21.68	33.26	34.55	32.26	33.4	25.77	26.6
34.46	36.24	35.45	36.68	31.06	32.47	28.58	30.24	23.18	23.64	30.21	32.65	32.82	35.61			29.94	31.5	29.69	30	26.9	27.34	30.7	32.61
33.6	34.93	13.99	14.25	21.59	22.2	20.21	20.87	30.6	31.99	30.75	33.21	22.27	23.33			24.2	24.44	30.65	32.05	32.4	34.28	31.35	33.99
33.53	35.83	33.26	34.14	28.72	29.19	28.79	30.23	29.49	31.31	30.46	32.05	33.83	36.8			22.18	22.42	33.83	35.08	22.72	23.03	35.12	36.36
17.45	17.88	35.16	37.71	30.65	31.81	25.63	26.56	21.63	21.72	32.75	35.05	31.02	32.32			25.3	25.69	35.08	35.94	30.65	31.82	22.01	22.79
31.95	33.11	36.81	38.7	26.78	26.96	27.88	28.98	27.03	27.36	24.06	24.39	27.04	27.74			27.38	27.5	25.65	25.24	32.7	34.38	28.26	29.18
26.45	26.91	33.88	37.09	29.09	29.67	32.22	34.38	30.42	30.99	21.66	22.07	35.23	35.63			24.41	24.76	20.74	20.84	18.79	19.09	33.17	35.52
33.1	34.79	31.13	32.74	26.7	26.85	22.34	22.7	26.88	27.32	31.51	33.42	35.94	37.72			33.12	34.44	29.05	29.65	25.17	25.65	32.3	33.79
34.77		20.98	21.77	31.09	33.51	34.33	35.75	27.38	28.64	31.27	33.15	30.95	31.85			20.11	20.59	23.15	23.66	31.42	32.05	19.09	19.7
25.95	26.66	33.29	35.77	21.01	21.92	33.07	35.25	30.54	32.21	30.31	32.19	16.29	16.3			24.95	25.44	22.19	22.61	21.65	21.59	25.38	26.16
29.81	31.41	16.01	16.55	31.47	33.54	29.78	30.23	24.06	25.15	30.67	32.71	25.53	26.48			32.82	34.95	22.93	22.96	25.95	26.71	30.53	31.54
35.27	37.69	34.53	37.61	33.36	35.68	29.39	29.75	32.67	34.75	33.91	35.65	28.54	29.63			31.85	33.77	30.2	30.93	18	18.25	32.57	34.6
33.82	37.08	34.66	36.72	30.97	32.06	32.26	34.09	29.13	30.8	28.82	30.61	32.02	34.54			25.8	25.95	32.57	33.62	17.39	17.49	31.76	33.6
25.86	26.61	27.3	28.11	35.59	36.14	28.44	29.01	31.98	34.21	31.01	32.32	19.53	20.24			30.73	32.21	25.26	26.01	26.86	28.01	30.73	32.1
30.94	31.68	33.17	36.14	35.48		33.26	35.11	24.89	25.88	33.08	35.52	35.44	37.9			23.49	23.86	35.99	27.1	33.86	35.23	30.95	32.71
35.07		34.19	36.27	33.69	35.37	16.27	16.6	31.3	33.54	23.57	24.17	27.69	28.61			34.67	35.92	26.02	26.48	30.47	31.77	32.66	34.39
33.4	36.07	32.16	34.62	17.68	17.85	32.19	33.85	31.55	34.4	33.65	35.06	22.58	23.13			30.17	30.95	26.31	26.91	32.85	35.09	33.07	35.35
31.04	33.27	34.48	36.65	27.33	27.58	30.51	31.69	22.48	23.46	34.62	37.76	33.14	35.35			33.42	34.4	18.38	18.23	24.93	25.76	21.85	22.36
34.05	35.43	28.15	28.39	23.91	24.43	33.36	34.86	33.09	35.32	33.19	34.62	28.32	28.75			33.5	35.09	17.44	17.25	23.72	23.99	30.1	31.72
30.87	33.33	22.79	23.19	17.85	17.93	32.58	34.23	30.99	32.79	32.06	35.73	30.81	31.94			30.99	32.37	20.35	20.11	22.7	23.16	32	33.25
34.53	35.49	33.37	35.41	30.23	31.7	25.18	25.66	32.77	34.46	25.44	26	36.41				21.12	21.52	29.84	30.61	34.35		30.3	31.4
35.33	38.23	33.66	35.55	30.36	30.98	15.48	15.87	24.12	25.36	29.21	30.35	36.8				33.19	34.51	23.41	23.34	18.76	18.47	32.54	34.04
34.11	35.44	17.62	18.11	22.53	23.01	30.87	32.06	22.25	23.09	26.7	27.5	33.99	36.61			28.77	29.79	31.07	30.78	18.23	18.47	32.37	34.03
22.12	22.76	33.86	34.67	28.5	29.01	31.92	33.79	34.18	35.73	29.03	30.22	22.11	22.71			33.61	34.76	32.55	34.26	31.15	32.14	33.69	34.91
17.94	18.32	32.71	34.78	23.02	23.34	24.77	25.4	28.38	28.81	27.8	28.47	33.43	35.4			24.39	25.52	26.82	26.8	25.38	25.96	22.72	23.37
35.61	38.24	33.17	35.22	33.2	34.47	33.04	34.32	33.75	34.59	25.56	25.98	31.73	33.63			22.85	23.54	31.83	33.15	36.24	37.25	34.28	35.6
34.79	36.09	35.34		27.5	28.29	33.6	35.53	18.19	18.68	32.14	34.62	35.2	36.55			23.88	24.55	31.47	33.03	27.64	28.51	27.37	28.4
31.31	32.58	27.6	27.91	21.34	22.08	30.14	32.74	33.29	35.77	33.23	35.47	31.6	34.05			23.73	24.16	33.93	34.51	28.63	29.3	30.33	31.33
33.72	36.86	25.06	25.32	29.79	31.64	23.2	23.56	15.78	16.42	30.51	32.38	30.2	31.09			20.11	20.49	31.2	33.3	34.7	36.92	33.56	35.09
35.81	38.01	28.25	28.82	28.72	30.22	33.25	35.45	17.93	18.22	32.7	35.37	31.81	33.81			33.16	34.07	33.8	35.72	27.38	28.48	36.89
33.64	35.5	22.65	23.05	32.34	34.26	20.53	20.9	34.74	37.69	26.95	27.44	29.49	30.57			28.83	29.8	34.82	34.92	31.94	32.98	35.82
35.39	37.12	20.68	20.96	33.3	36.31	31.51	34.14	34.25	37.01	29.82	31.56	32.47	34.56			22.56	22.67	35.06	35.92	24.86	25.97	32.49	35.33
32.98	35.48	17.55	17.78	31.51	33.77	20.02	20.15	26.39	27.44	18.33	18.45	31.44	33.99			19.35	19.57	31.97	32.13	28.14	29.19	36.62
29.92	30.72	15.21	15.57	31.99	34.3	25.32	26.09	24.43	25.25	19.15	19.21	18.9	19.03			23.3	23.4	34.54	36.42	27.68	28.19	31.88	33.21
31.52	33.2	35.57	38.71	28.39	29.41	32	33.69	26.25	26.74	34.93	36.89	21.62	22.19			24.54	25.04	32.11	33.47	20.29	20.62	32.95	35.24
34.43	35.52	21.82	22.27	24.66	25.52	27.85	28.66	26.66	27.49	30.97	33.01	33.12	34.46			22.96	23.56	23.27	23.04	29.89	30.27	21.34	21.8
32.91	35.88	25.04	25.6	16.21	16.38	33.51	35.95	32.74	33.87	26.08	26.38	29.1	30.18			18.7	18.97	35.19	35.58	27.25	27.87	19.88	20.22
25.49	26.12	34.77	37.05	29.64	30.59	32.6	33.89	19.91	20.46	27.87	28.64	30.6	32.7			31.81	33.52	34.05	36.15	33.63	35.82	31.04	32.18
17.88	18.23	31.88	33.85	31.27	32.21	25.14	26.1	28.41	30.01	31.11	32.78	34.19	37.03			31.07	32.15	17.52	17.23	30.71	31.29	32.58	35.18
34.01	37.49	27.76	28.88	31.33	33.06	32.33	35.99	31.46	33.45	32.36	34.26	31.53	33.24			23.17	23.66	25.68	25.76	19.44	19.57	29.11	29.88
34.06	36.14	29.98	31.07	31.6	32.96	19.26	19.5	21.84	22.53	31.16	32.88	26.8	26.62			26.67	27.47	17.11	16.53	21.76	22.28	34.08	36.29
33.19	36.14	34.88	35.92	28.8	29.7	31.97	33.47	35.1	36.79	30.43	32.35	33.98	35.47			32.21	33.78	17.58	16.89	20.68	20.79	33.27
28.66	29.18	15.36	15.23	33	34.68	31.24	32.23	32.3	33.86	31.37	33.44	35.63				31.7	32.82	27.32	27.55	24.87	25.46
17.17	17.37	24.11	24.17	32.75	34.69	18.93	19.16	33.84	37.21	30.38	32.15	35.92				32.75	34.14	33.89	34.96	22.23	22.66	31.611	32.4834
20.44	20.7	28.5	29.33	19.72	20.24	25.66	26.49	25.66	26.37	27.18	28.01	19.01	19.15			31.8	33.24	24.81	24.77	20.58	20.6
31.39	33.71	26.66	26.81	24.95	25.68	31.71	34.47	28.5	29.98	32.53	36.11	18.65	18.96			33.07	34.45	30.15	30.51	32.47	34.25	31.61	32.48
33.46	37.58	20.58	20.86	22.31	23.16	28.5	28.91	28.81	29.83	30.72	32.3	25.1	24.98			19.53	19.59	21.29	21.05	20.95	21.1
27.81	28.8	26.24	26.43	31.55	33.48	30.47	32.95	26.17	26.82	33.13	35.11	32.59	33.86			23.3	23.31	19.72	19.3	31.42	34.14
34.45	38.51	30.41	32.45	18.96	19.48	30.48	31.78	29.1	30.63	33.52		21.1	21.65			31.19	32.65	26.63	27.44	33.05	34.59
33.48	34.7	28.79	30.39	30.05	31	33.23	35.99	19.3	20.42	23.67	24.12	35.69	36.49			30.61	31.65	20.27	20.6	17.55	17.35
32.55	34.15	30.72	33.37	17.52	17.54	32.54	35.05	26.94	27.78	31.11	32.6	28.48	29.11			24.85	25.12	26.05	26.51	20.45	20.71
35.05	38.19	32.43	33.63	34.09	36.03	29.58	30.65	25.7	26.24	30.63	33.36	35.48	37.07			32.68	34.28	26.8	27.16	19	18.87
33.87	35.17	34.35	36.4	26.76	27.07	31.64	33.05	32.5	34.37	30.96	33.54	26.62	27.21			23.98	24.06	25.01	25.47	20.11	20.69
30.42	31.33	30.72	31.8	17.84	17.84	32.55	35.61	30.2	31.59	32.09	33.65	30.7	32.47			18.24	18.64	23.57	24.19	26.52	26.93
31.55	33.96	35.24	36.48	31.91	34.07	30.32	31.94	27.89	28.77	30.24	31.97	28.36	29.8			21.51	21.72	26.64	27.18	15.46	15.65
33.42	34.46	33.9	36.29	30.81	31.88	31.57	35.34	31.04	35.38	33.54	38.22	26.59	27.39			23.7	23.68	21.53	21.95	30.65	31.95
33.79	36.03	33.78	35.79	34.65	35.84	30.97	33.35	23.83	24.71	34.24		36.34				15.61	15.48	22.23	22.74	23.66	23.97
32.5	33.4	33.98	35.48	34.4	36.68	31.86	34	21.99	22.58	32.26	33.6	36.43				28.07	28.66	26.37	26.86	31.32	33.12
33.27	36.67	32.69	33.6	29.1	29.51	32.96	35.55	25.5	25.97	29.74	30.89	36.24				29.39	30.81	30.99	32.86	26.15	26.54
32.24	35.24	29.18	29.77	35.01	35.81	36.38		32.03	34.21	24.6	24.99	35.51				26.01	26.79	32.11	34.2	34.18	35.12
36.17		25.57	25.94	34.7	35.11	33.7	35.06	23.38	23.78	30.89	33.03	23.66	24.03			19.96	19.88	29.34	30.95	18.97	18.82
29.96	30.83	26.24	26.98	15.65	15.53	33.56	35.36	25.02	25.61	29.71	31.26	34.41	35.95			28.9	29.88	30.25	31.87	32.89	33.84
30.98	31.84	34.76	36.14	34.01	35.55	34.54	35.49	29.75	30.78	32.9	34.07	34.45	37.45			31.96	33.62	28.67	29.86	21.72	21.72
32.34	34.54	35.14		34.97	34.84	32.34	33.73	29.23	29.91	31.29	32.87	29.26	30.7			22.71	22.82	23.89	24.42	23.99	25.05
29.21	30.16	34.25	37.85	34.22	34.87	30.8	32.07	31.56	32.94	16.88	17.55	31.52	32.73			31.36	32.69	24.22	24.5	16.46	16.44
34.26	36.8	33.02	35.91	32.66	34.03	34.21	37.51	34.17	37.06	32.58	33.95	18.99	19.36			32.15	33.42	19.5	20.3	20.58	20.43
31.05	33.3	28.97	30.09	33.65	35.19	26.28	26.5	17.45	18.45	33.59	35.44	24.63	25.14			16.54	17.17	30.14	31.91	19	18.95
32.43	34.57	28.41	28.67	34.08	36.78	33.37	35.81	32.85	34.9	33.29	34.72	34.25	35.77			35.43	37.03	23.76	24.32	29.22	29.73
34.07	37.65	22.39	22.61	32.08	34.84	33.55	35.26	18.27	18.48	34.51	36.21	19.83	20.44			28.56	28.78	22.95	23.28	20.07	20.15
28.15	28.8	27.6	27.81	32.3	33.33	33.68	35.51	25.27	25.77	17.13	17.43	24.88	25.25			31.81	33.26	22.84	23.41	19.77	19.62
31.39	32.87	34.78	36.92	32.79	34.27	32.68	34.65	31.82	33.23	32.95	34.26	27.08	27.86			27.82	28.65	32.48	34.97	17.9	17.8
33.57	35.69	32.41	33.35	34.43		28.28	29.56	25.74	26.17	32.96	35.37	21.81	22.26			33.35	34.89	26.67	26.66	29.8	30.1
21.5	21.68	32.09	33.08	30.82	31.62	33.45	35.44	31.84	33.69	34.42	36.86	30.54	32.27			28.45	29.22	19.52	20.11	22.03	21.74
25.89	26.18	21.75	21.85	33.58	34.82	34.64	37.61	21	21.34	34.26	35.54	33.66	36.53			27.08	27.4	27.38	27.26	23.6	23.81
33.14	35.79	24.29	24.62	33.24	34.75	34.8		22.51	23.32	29.92	30.92	31.8	33.28			29.2	30.6	32.9	34.35	19.73	19.97
29.83	30.51	20.34	20.74	14.14	14.12	33.36	36.44	26.94	27.54	27.17	28	34.9	37.16			32.82	34.41	34.03	35	31.51	32.38
30.99	32.19	22.94	23.34	32.74	34.82	32.93	33.9	17.43	17.77	29.43	30.66	34.15	35.39			25.55	26.1	32.22	33.66	27.37	27.75
32.59	34.3	31.3	32.44	26.64	27.02	31.41	32.77	21.92	22.51	28.34	29.47	31.29	32.22			23.96	24.54	19.55	19.43	32.98	35.2
32.19	33.47	31.89	33.07	24.31	24.39	19.07	19.45	35.6		31.66	33.74	31.32	32.82			32.11	34	22.67	22.88	30.56	31.92
31.29	33.57	31.95	33.96	33.67	35.27	33.68	35.32	31.56	32.64	34.35	35.51					18.34	18.5	19.07	19.02	32.03	33.56
33.09	34.45	32.46	35.52	18.15	18.39	33.45	35.65	21.64	22.02	29.92	31.13	30.1759	30.8591			32.49	35.1	29.11	29.46	23.35	23.53
32.07	34.11	28.19	28.68	33.95	35.09	33.77	36.09	33.8	35.26	28.25	28.87					32.73	34.56	21.45	21.28	34.81	36.18
33.56	35.09	23.6	24.28	19.56	20.12	33.55	35.31	30.16	31.68	22.55	23.1	30.18	30.86			36.2	40.71	20.51	20.69	30.21	31.22
21.74	22.57	32.47	34.7	27.18	28	33.52	36.32	21.42	21.95	18.89	19.36					23.36	23.97	19.81	19.84	23.8	24.22
30.92	33.45	30.4	31.57	32.24	33.37	28.02	28.79	13.99	14.49	30.42	32.56					31.31	33.51	30.4	31.79	32.4	33.7
33.49	34.88	35.6		23.38	23.22	29.86	31.34	34.1	36.3	23.46	24.45					26.97	27.43	26.3	26.1	17.92	18.32
33.29	35.3	30.83	32.24	28.88	28.95	31.48	33.57	34.91	37.62	36.83						33.12	34.92	34.62	37.21	19.31	19.25
32.57	35.49	32.27	33.61	17.86	17.86	32.63	35.76	30.1	30.9	36.94						28.24	28.71	34.36	35.9	28.7	29.47
32.22	34.72	20.12	20.51	18.05	18.02	21.96	22.43	28.17	28.8	28.52	29.21					27.44	27.65	22.99	22.92	21.73	22.09
17.88	18.08	30.64	31.79	34.03	34.97	33.35	37.1	33.69	35.12	33.11	34.98					30.9	32.32	23.12	23.11	26.95	27.42
30.96	33.04	27.6	28.34	31.47	32.2	31.27	33.74	34.45	35.21	28.86	30.58					33.72	34.97	29.3	28.66	16.27	16.14
31.5	32.94	31.65	33.01	35.99		17.8	18	36.22		32.75	33.96					33.31	34.75	24.95	25.59	20.73	20.89
33.37	35.24	24.87	25.59	34.36	37.41	33.56		36	36.69	36.29	36.8					32.98	34.14	26.49	26.6	30.98	33
32.94	34.58	29.78	30.86	24.25	24.56	33.72	36.45	21.81	22.13	31.09	33.9					31.34	32.31	27.03	27.33	34.47	36.21
33.54	37.84	32.75	34.49	33.68	35.83	32.91	36.2	29.78	30.62	34.07						31.97	33.1	18.03	18	26.13	26.06
32.91	35.21	20.45	20.81	34.88	37.78	32.72	36.87	23.38	24.03	30.52	31.53					33.91		34.21	36.15	31.4	32.87
31.77	33.38	15.29	15.68	24.51	25.08	30.98	33.49	29.2	29.83	28.71	30.34					32.3	33.86	33.74	35.04	30.69	31.86
31.49	34.38	18.95	19.31	34.52	36.11	20.76	21.29	29.4	30.29	31.21	32.54					33.66	33.96	14.37	14.7	28.24	28.84
28.56	29.53	35.53	37.38	17	17.57	27.7	28.41	35.69	38.52	30.44	31.42					30.05	31.15	30.01	30.97	25.01	25.82
22.05	22.32	21.95	22.4	19.81	20.06	26.56	27.68	34.53	36.23	32.85	34.9					33.07	34.18	31.55	33.39	17.9	18.44
23.5	23.59	33.69	35.16	20.69	20.94	32.38	35.71	30.1	31.69	31.61	33.1					31.29	31.63	27.33	28.01	25.6	26.49
18.31	18.72	20.02	20.6	32.83	34.7	36.05		33.81	35.52	34.32	38.06					33.76	34.71	22.87	23.5	25.77	26.36
32.66	34.56	35.17	37.78	22.67	23.07	33.41	36.32	15.51	16.01	33.42	35.67					33.65	34.07	25.75	26.46	28.57	29.81
36.54		34.74	37.28	23.89	24.7	33.69	36.56	15.35	15.96	28.74	30.02					33.22	35.5	19.78	20.15	25.67	26.78
34.63	37.21	27.49	28.5	27.84	28.97	31.13	33.75	29.47	31.35	15.38	16.06					32.28	33.69	24.87	25.44	28.01	28.89
31.09	31.49	28.2	29.44	29.06	29.73	32.88		27.49	28.24	30.97	33.94					20.15	20.62	25.1	25.52	31.66	33.61
33.91		31.74	34.31	32.47	34.4	33.61	35.51	32.85	35.99	35.29	35.92					26.37	27.09	20.71	21.14	17.5	17.97
32.22	34.76	19.22	19.45	24.01	24.76	33.07	35.73	17.91	18.51	19.55	19.93					18.1	18.34	20.82	21.55	21.78	22.28
34.33	36.13	20.53	20.75	27.77	28.73	31.46	32.79	18.81	19.31	23.86	24.25					33.32	34.96	30.56	32.67	26.5	27.2
30.6	31.23	34.72		23.61	23.89	31.55	33.61	15.54	16.6	17.01	17.47					21.11	21.21	33.07	37.84	32.62	34.09
29.41	31.27	35.73	37.38	24.76	25.6	27.32	27.82	18.24	18.95	30.27	32.38					19.36	19.67	26.53	26.59	33.08	34.77
33.84	36.34	31.19	33.64	32.13	34.12	34.63	35.36	23.83	24.73	34.95	36.58					35.09	36.38	34.99	37.63	31.92	33.44
33.78	35.26	35.61		20.11	21.12	17.15	16.77	20.64	21.29	31.88	34.44					24.28	23.45	24.43	25.32	25.72	26.01
29.24	30.22	35.95		19.14	19.63	33.67	37.36	23.02	23.67	32.15	35.08					23.18	23.53	32.53	33.6	26.6	27.13
33.95	36.06	17.85	17.93	29.94	30.16	18.63	18.63	19.36	19.77	32.3	34.51					26.42	26.77	32.03	33.68	25.86	26.5
28.98	29.63	27.72	28.24	25.53	25.8	30.06	30.77	16.55	16.98	35.83						21.63	22.23	31.55	32.99	31.99	33.45
34.88		30.74	32.05	36.39		19.36	19.38	25.06	25.78	34.3	35.6					22.52	22.67	33.81	34.58	22.66	23.12
31.52	32.67	35.02		30.74	31.54	31.62	33.8	31.98	34.67	33.57	34.62					30.61	32.41	32.27	33.13	32.56	34.18
28.91	29.73	32.32	34.95	33.36	35.27	31.1	32.1	22.75	23.49	27.98	29.2					26.01	26.56	30.82	32.71	28.92	29.95
26.97	27.46	35.17	36.45	33.96	36.94	33.06	34.9	18.38	19.22	29.59	31.4					25.33	25.2	30.83	32.32	32.57	35.12
36.11		23.55	23.81	15.08	15.18	23.55	23.62	12.79	13.31	31.83	33.31					22.15	22.41	17.64	17.43	31.18	32.25
33.79	37.31	29.32	29.72	30.16	30.72	32.87	35.33	30.06	31.76	32.42	34.03					33.19	35.17	24.39	24.14	30.45	31.77
34.85	37.88	24.78	25.32	31.49	32.08	36.04	36.47	23.94	25	21.13	21.91					18.49	19.1	19.91	19.63	31.11	32.77
32.85	34.38	31.93	33.12	30.91	31.65	21.92	22.47	29.54	31.45	30.82	32.97					22.35	22.82	19.92	19.96	32.02	32.42
33.96	36.18	33.04	35.59	31.57	32.52	18.58	19.18	22.06	22.79	30.79	32.67					29.32	31.03	14.77	15.01	25.54	25.57
32.19	33.15	23.51	23.47	17.21	17.62	32.05	34.11	19.34	20.03	28.63	29.64					27.29	28.32	25.1	25.13	34.93	36.75
33.02	33.93	25.24	25.46	32.42	34.48	19.34	19.36	21.67	22.29	20.41	20.98					23.8	24.43	25.74	26	25.81	26.08
26.61	28.16	21.43	21.48	33.2	34.5	13.29	13.37	27.98	28.69	28.16	29.61					18.78	19.11	19.08	19.36	32.41	33.41
29.49	29.89	17.1	17.14	32.18	33.23	32.58	34.85	16.56	17.16	32.97	35.35					30.72	31.95	19.94	20.18	19.64	20.18
29.48	30.03	34.81	37.04	21.56	22.14	31.42	32.93	33.41	37.58	29.77	31.36					29.43	30.52	21.56	21.54	24.22	24.47
32.51	35.82	31.9	32.74	33.13	35.26	29.23	29.93	33.27	36.09	25.33	25.93					34.12	36.7	17.66	18.03	23.42	23.99
32.04	34.46	33.42	35.36	31.96	32	30.29	30.97	32.88	36.64	33.41	35.14					29.33	30.61	21.04	21.06	26	26.55
33.29	35.48	19.13	19.56	24.13	24.38	29.75	31.27	20.38	20.91	29.01	29.71					33.06	35.46	35.06	38.19	19.89	20.2
34.76	37.78	32.18	33.86	31.25	32.24	33.14	35.57	32.74	35.8	33.15	35.19					33.9	37.64	32.2	32.98	18.32	18.95
34.1	35.99	28.69	28.62	18.58	18.76	26.86	27.82	23.5	24.36	32.8	35					35.08	35.99	30.64	32	32.5	33.3
24.61	24.84	32.98	35.34	32.93	33.67	25.9	25.99	22.88	24.06	29.02	30.44					33.58	35.81	16.3	16.24	19.46	19.87
32.54	35.11	31.98	33.56	35.69	36.43	31.1	33.17	30.85	32.52	31.47	33.19					23.06	22.36	21.02	20.89	32.43	33.43
31.55	34.19	33.08	34.91	36.75	39.97	34.5	35.83	30.22	32.06	32.61	34.88					35.02	35.33	25.86	26.44	27.33	28.43
25.65	26.09	31.57	33.13	19.33	20.01	31.25	33.44	22.32	23.07	27.21	28.08					21.84	22.24	21.23	21.52	30.71	32.06
34.74	36.94	25.68	26	34.07	35.61	34	37.15	29.24	30.96	31.53	33.59					31.72	33.23	24.38	24.9	30.48	31.15
33.25		32.38	34.82	34.33	38.18	30.98	32.06	25.65	26.76	32.83	35.61					25.12	25.6	33.73	35.31	30.99	32.38
33.52	36.13	32.9	35.09	34.24	35.26	18.8	19	28.9	30.1	22.33	23.01					35.47	36.11	31.48	32.8	33.32	36.35
34.75	36.44	32.64	35.91	18.5	18.5	23.79	23.76	20.51	21.18	20	20.73					19.99	20.5	32.7	33.93	26.84	27.73
36.17		27.79	28.66	32.57	33.43	32.44	34.61	29.32	30.12	24.35	25.11					26.69	26.89	27.54	28.12	18.08	18.56
36.41	38.47	29.86	31.16	29.93	30.49	32.42	33.69	23.37	24.15	27.69	28.42					21.35	21.53	20.1	20.57	31.19	32.44
36.91		28.26	29.41	31.99	32.59	32.77	34.71	27.97	28.9	27.98	28.74					30.12	31.54	24.36	24.95	31.33	32.01
34.4	36.12	33.46	35.46	24.27	24.72	36.01	38.05	30.5	32.37	24.15	24.62					24.99	25.41	27.61	28.34	21.43	21.58
20.13	20.59	20.2	20.83	26.04	26.65	32.73	34.42	20.98	21.14	32.59	34.44					25.64	26.15	23.24	23.64	30.45	31.33
30.76	31.59	30.92	31.99	19.78	20.14	32.68	35.55	19.21	19.53	29.83	30.94					21.59	22.07	33	34.88	21.44	21.83
19.31	19.71	33.51	35.63	32.75	35.1	14.91	15.44	17.48	18.14	32.59	34.86					26.06	26.81	26.11	26.73	27.37	28.2
32.86	34.17	32.71	34.58	24.3	24.92	29.62	30.27	33.49	35.93	28.48	29.36					26.11	26.19	29	30.08	19.64	19.79
22.85	23.12	24.04	24.37	23.39	23.95	34.42	35.62	27.36	28.52	33.79	36.6					31.4	33.67	27.9	27.9	33.37	35.98
30.39	31.38	20.24	20.82	19.84	20.5	32.93	35.49	20.53	21.12	32.68	33.97					23.37	23.13	25.16	25.33	17.82	17.86
32.21	36.56	21.46	21.7	35.36		33.74	36.04	22.33	22.92	30.92	31.22					21.17	21.3	28.61	29.39	25.04	25.37
30.83	33.38	35.88	37.79	16.27	16.47	29.92	31.25	32.47	34.1	32.41	33.84					30.9	32.6	31.69	33.28	32.42	33.33
22.66	23.26	18.38	19.24	32.77	35.36	22.5	22.39	32.49	35.95	32.59	34.71					16.11	16.64	26.85	27.3	30.2	31.14
35.03	37.24	34.84	37.1	33.16	35.11	34.47	35.22	29.28	30.62	16.9	16.59					21.59	22.05	23.34	24.15	32.52	33.81
30.35	30.97	24.65	25.01	32.13	33.79	29.12	29.98	28.81	29.62	15.35	15.6					28.27	29.32	21.41	22.07	33.17	34.92
17.48	17.68	33.64	35.28	30.01	31.11	34.59	35.61	22.49	23.6	21.79	21.8					25.8	26.6	25.32	25.77	31.62	33.06
32.36	34.3	31.09	32.58	30.71	32.27	26.83	27.54	26.77	27.77	34.94	37.09					21.88	22.66	19.83	20.44	24.48	25.29
33.69	35.92	18.88	19.03	19.98	21.16	25.03	25.1	20.35	21.47	17.23	17.41					29.15	29.68	23.94	24.69	33.2	33.85
33.23	35.4	32.84	33.43	23.4	24.56	30.78	33.66	28.74	30.19	23.49	23.53					32.25	33.81	20.74	21.46	24.19	24.54
33.91	37.8	34.42	36.56	35.13	37.82	31.58	33.24	21.59	22.71	16.69	16.58					31.23	33.34	23.86	24.75	20	20.37
35.63		36.68		29.5	30.95	16.35	16.19	30.42	32.41	36.93						32.33	33.32	29.15	30.88	21.02	21.21
32.82	35.16	27.68	28.8	35.68	36.58	24.15	24.36	31.22	32.76	36.58	39.16					18.93	18.48	31.78	33.94	31.62	32.45
30.8	31.68	20.93	21.66	32.84	35.17	17.28	17.31	33.23	35.45	34.31	36.11					35.13	37.47	22.34	23	24.39	24.81
31.15	32.25	15.98	16.32	21.65	21.78	32.01	33.7	23.49	24.02	31.59	32.88					22.68	22.94	29.72	31.09	29.92	31.57
28.48	29.03	24.27	24.99	33.98	36.86	31.53	33.08	24.73	25.61	33.2	35.03					19.28	19.31	29.15	30.65	35.19	37.44
31.11	32.31	17.48	17.72	24.92	25.07	32.14	33.8	30.21	32.75	33.47	35.66					19.74	19.43	29	33.81	31.91	34.5
27.65	28.56	33.27	35.8	27.08	27.33	32.52	34.39	33.3	34.33	34.92	36.66					33.8	35.71	36.75		28.94	29.54
33.03	33.72	36.2	37.7	24.7	25.36	17.61	18.18	15.89	16.32	32.17	34.99					31.15	32.8	35.28	35.75	21.47	21.66
32.62	35.11	35.23	37.16	33.07	35.44	34.58	38.23	32.53	34.2	19.91	20.67					31.75	33.26	29.96	30.13	33.57	34.65
21.33	21.94	36.66	36.84	31.27	32.79	29.51	31.08	26.89	27.43	25.03	25.75					30.74	31.75	33.12	33.63	26.81	27.23
23.02	23.37	14.74	14.99	33.46	38.05	30.24	32.11	28.12	29.27	33.49	36.04					33.47	35.39	18.54	18.86	21.49	21.74
26.87	27.13	32.96	35.6	30.32	31.36	31.38	32.72	18.42	18.83	33.91	36.31					27.09	27.93	27.19	27.66	32.52	33.21
23.96	24.74	31.63	32.74	24.35	24.51	19.79	20.02	29.94	31.03	24.39	24.99					24.83	25.56	28.43	30.02	27.59	28.23
31.8	33.02	34.2	36.19	23.66	24.01	32.24	35.17	14.65	14.95	30.91	32.06					28.13	28.61	22.09	22.42	29	29.39
33.73	34.86	32.09	34.46	32.11	33.99	33.52	35.7	28.81	29.25	27.98	28.83					19.93	20.44	23.96	24.36	34.86	35.67
33.63	34.79	35.85	37.34	32.89	35.12	31.67	33.72	20.13	20.52	31.09	32.25					24.45	24.67	25.1	25.19	26.98	27.55
34.41	36.02	34.42	35.33	32.61	34.19	28.56	29.21	28.93	29.73	31.05	33.49					17.65	18.12	25.95	25.64	28.4	28.93
33.11	34	33.93	34.89	25.13	25.52	22.51	22.54	22.43	23.31	32.82	34.71					29.75	30.51	25.86	25.84	32.67	34.51
32.94	34.53	33.67	34.83	33.58	35.7	22.49	22.86	22.96	23.42	29.9	31.21					28.28	29.23	22.86	23.03	18.82	18.83
34.87	37.34	33.67	36.17	26.86	27.28	29.98	33.43	28.31	29.66	32.23	34.79					33.15	34.58	17.26	16.98	26.07	26.36
32.54	34.28	28.43	29.03	29.01	29.34	33.07	35.7	15.74	15.97	26.64	27.51					31.67	33.07	35.8	36.39	33.1	34.22
34.55	37.82	19.41	19.75	32.55	34.75	33.07	38.02	14.4	14.87	22.63	23.68					25.9	25.26	24.11	24.3	26.03	26.6
34.19	36.65	21.76	22.23	28.09	28.55	33.87	39.57	19.65	20.02	31.47	33.73					18.07	18.52	36.46	36.95	19.41	19.78
32.09	33.91	34.58	37.63	33.17	35.27	31.26	32.92	20.7	21.04	31.39	34.41					33.05	34.72	27.54	29.6	27.31	27.54
24.31	24.75	27.68	28.17	23.65	23.84	33.02	34.39	18.94	19.34	27.57	28.52					22.82	23.08	31.46	33.06	31.18	32.47
30.67	32.35	27.64	28.24	29.21	30.37	32.27	34.41	20.64	21.45	28.05	28.77					22.13	21.65	27.71	28.66	29.88	30.36
35.34	37.01	35.21		22.44	22.62	24.66	25.34	29.45	31.06	30.28	31.87					30.74	32.52	22.91	23.41	20.71	20.93
33.39	35.64	35.19	37.91	31.43	32.95	31.74	33.24	30.79	32.52	32.7	34.78					19.91	19.96	22.23	22.49	27.45	28.18
34.67		31.82	34.27	23.08	23.17	31.34	32.45	20.53	21.61	29.82	30.5					22.13	22.31	20.59	21.19	28.63	29.23
34.14	36.05	21.64	21.94	33.74	35.64	27.64	28.36	27.13	28.42	24.52	25.05					22.36	22.44	18.42	18.98	33.04	35.12
32.19	33.35	22.54	22.97	18.95	19.35	31.13	31.31	27.41	28.88	25.02	26.03					24.25	24.47	20.3	20.77	19.05	19.54
30.56	31.33	31	32.04	27.28	27.61	30.03	30.53	31.15	35.22	27.86	28.88					28.19	28.59	28.89	30.48	27.19	27.7
32.3	33.66	30.32	32.49	21.74	22.06	28.33	29.56	29.28	31.07	25.37	25.69					29.45	29.47	33.43	35.84	29.49	29.73
32.83	34.82	23.18	23.74	33.35	34.7	28.91	30.39	32.88		27.05	27.8					21.06	21.65	21.77	22.27	16.48	16.8
35.07	36.97	24.31	24.68	30.7	31.13	30.19	32.1	30.71	32.73	24.79	25.11					31.14	33.1	35.57	36	23.94	24.38
33.67	35.21	30.82	31.84	26.07	26.55	25.22	26.02	20.46	21.34	32.27	33.25					27.1	28.03	33.71	35.11	30.21	31.66
20.91	21.47	35.51	41.61	31.66	33.24	25.99	26.77	17.63	18.53	32.97	35.06					30.05	31.63	33.55	34.78	17.99	18.32
18.86	19.39	35.1	36.11	15.14	15.27	33.37	36.65	25.93	26.82	34.21						31.52	34.15	35.03	37.44	24.59	25.01
35.59	38.34	30.41	30.74	24.4	24.89	32.54	34.9	20.1	21.26	34.59						31.55	33.68	33.86	35.45	32.92	34.56
17.92	18.27	30.88	31.06	33.92	36.7	20.72	21.35	27.88	29.05	34.23	36.84					23.32	24.11	24.15	24.67	32.92	34.9
33.55	35.81	33.28	33.78	34.08	35.91	33.84	36.89	24.56	25.51	31.27	33.04					29.17	30.43	35.9		31.47	32.55
32.68	35.06	34.88	35.69	30.94	32.2	33.68	35.9	28.1	28.71	35.8	36.25					34.1	35.33	32.38	33.63	20.97	21.57
18.59	19.04	32.94	33.81	20.09	20.33	33.04	36.07	18.96	19.55	32.36	34.44					32.88	35.17	27.45	26.72	32.68	34.44
28.35	29.5	15.57	15.84	31.85	33.17	32.02	32.78	20.56	21.31	33.25	35.65					25.82	26.32	26.24	26.02	33.82	34.81
19.86	20.3	24.68	25.45	27.61	28.1	28.55	28.8	16.11	16.73	16.41	16.54					22.64	23.45	31.54	31.78	26.26	26.91
34.77		27.57	28.04	21.5	22.21	30.23	31.28	25.65	25.98	34.11	35.48					27.64	28.31	33.66	35.32	32.12	35.28
30.01	30.39	25.46	25.98	31.47	32.5	31.57	33.53	31.28	32.25	31.69	34.37					31.01	32.93	20.72	20.49	20.37	20.83
31.32	32.11	34	35.98	32.55	34.3	31.38	32.79	33.41	35.07	30.8	33.04					29.3	31.03	25.24	25.24	24.27	24.8
29.38	30.19	31.69	32.72	17.48	17.5	26.82	27.46	34.3	36.88	26.21	27.48					17.83	17.75	21.6	21.37	21.44	21.83
34.03	36.89	16.11	16.63	20.35	20.71	32.51	34.4	30.9	32.05	30.29	32.04					34.43	34.71	32.64	34.62	30	31.29
27.27	28.08	19.36	19.7	36.86	38.38	32.64	34.27	29.84	31.7	29.1	30.31					30.53	31.82	32.83	33.62	24.08	24.84
31.87	33.25	34.84	36.75	30.41	31.72	33.6	34.87	27.09	26.99	31.22	33.41					31.3	32.41	34.85	36.35	25.84	26.49
30.41	31.17	34.98	36.65	31.34	33.49	30.12	30.72	33.46	35.18	30.7	31.71					30.06	31.07	35.49	37.05	31.92	35.29
25.19	25.46	34.95	36.65	23.72	24.49	33.25	34.77	18.55	19.11	32.24	36.06					32.52	33.94	29.8	29.87	22.91	23.17
30.64	32.24	22.52	22.87	24.16	24.74	34.31	36.52	29.86	31.33	29.02	30.67					26.29	27.14	31.38	33.86	31.44	31.81
29.91	31.3	19.26	19.59	32.77	34.75	29.83	30.22	23.79	24.26	31.27	33.51					23.93	24.76	19.72	19.81	31.07	33.46
33.46	38.67	37.07		34.01	35.88	26.39	26.79	25.5	26.07	21.58	22.3					20.84	21.2	29.3	29.13	28.82	30.83
32.42	35.08	36.3	37.53	16.41	16.61	29.72	31	26.14	27.4	25.59	26.42					26.73	27.04	32.84	33.27	26.77	27.51
35.76		37.06		32.46	34.41	29.31	30.2	25.4	26.3	25.74	26.29					18.06	18.37	16.87	16.53	30.68	32.23
28.09	28.91	35.32	36.62	33.21	34.8	28.75	29.26	21.08	21.83	27.16	27.76					32.17	33.91	25.78	25.05	32.43	34.39
30.01	31.67	33.9	34.95	36.11		30.74	31.58	31.82	33.54	30.66	32.83					22.71	23.06	34.37	35.91	30.55	35.06
33.17	34.81	33.82	35.14	33.32	35.31	31.8	32.5	23.07	23.84	33.18	35.1					27.26	27.96	22.5	22.65	30.9	32.28
18.32	18.79	28.69	29.63	23.61	24.2	29.17	29.99	26.84	27.67	31.49	32.9					28.38	28.13	33.7	35.49	29.59	30.86
33.68	37.73	23.39	23.91	32.83	33.78	28.08	28.87	32.38	34.8	28.71	30.08					23.76	23.21	19.87	20.04	33.47	34.95
32.36	34.53	30.66	31.46	33.91	36.33	31.55	32.54	17.64	18.38	25.78	26.58					32.17	33.65	26.75	26.53	26.97	27.8
34.06	35.42	31.05	33.26	32.6	33.85	30	30.89	22.82	23.83	31.67	33.81					21.96	21.98	35.43	36.79	20.48	20.67
28.99	29.7	15.22	15.66	34.19	35.41	31.98	33	31.87	34.66	14.92	15.51					21.53	20.79	29.34	30	25.12	25.79
30.88	31.81	16.17	16.49	21.64	22.23	31.6	32.4	27.7	28.93	32.39	35.3					28.54	29.66	36.68		31.14	32.5
32.54	33.73	31.72	32.56	19.28	19.64	30.97	32.97	20.96	21.8	33.62						28.24	29.71	25.47	25.56	18.48	18.72
34.13	35.72	33.24	34.08	34.67	37.83	27.89	28.28	35.05		33.69	36.22					26.43	26.86	27.6	27.51	30.51	32.17
30.94	32.15	32.25	33.79	31.31	32.31	23.61	24.15	31.86	34.6	30.71	33.43					19.62	19.51	19.8	20.33	31.88	33.5
34.71	36.02	32.24	33.86	32.88	33.77	32.77	33.85	27.96	29.19	30.52	32.89					20.68	20.46	22.72	22.83	28.95	30.32
35.24	37.68	35.71	37.57	36.98	37.33	13.94	14.39	29.38	30.86	20.16	20.51					20.97	20.88	21.5	21.8	26.74	27.31
24.02	24.39	32.92	34.31	14.94	15	27.82	28.64	32.34	33.69	32.25	35.2					22.85	23.11	31.28	32.31	22.3	22.64
34.37	36.48	32.66	34.45	33.89	35.25	27.68	28.78	18.38	18.95	32.02	34.67					26.54	26.57	28.42	28.12	29.51	30.7
26.64	26.91	35.13	35.99	34.77	35.79	20.85	21.38	32.7	35.35	29.4	30.31					28.37	28.63	33.65	35.4	29.07	30.36
20.54	20.75	24.55	24.75	32.46	34.44	22.09	22.42	31.18	33.84	31.09	32.12					19.81	20.37	23.82	24.02	19.2	19.7
27.74	29.05	23.26	23.74	31.7	33.39	17.94	18.34	30.98	32.48	32.19	34.4					32.14	33.92	28.24	28.76	31.76	33.07
35.39		28.85	29.54	32.84	34.43	32.12	33.76	32.27	34.18	32.19	33.84					30.7	32.37	24.84	24.91	22.25	22.91
33.94	35.29	26.43	27.05	35.25		32.69	33.53	31.92	33.46	32.53	34.93					26.03	26.74	32.76	34.07	24.29	25.11
28.91	29.84	30.35	31.09	31.1	32.29	33.03	35.2	31.58	33.65	33.2	36.21					29.08	30.22	33.73	34.8	25.54	26.36
20.49	20.66	20.1	20.38	34.22	35.84	34.87	38.8	26.71	27.8	31.41	32.93					30.55	32.65	32.24	33.89	25.01	25.55
23.75	23.93	18.23	18.34	29.37	30.85	35.32		24.26	25.5	32.94	35.39					30.74	32.91	21.41	21.4	29.56	31.07
29.79	30.22	33.78	34.93	34.72		34.72		22.31	23.04	32.64	34.51					22.37	22.95	20.28	20.43	30.4	31.58
33.67	36.16	14.83	14.94	27.03	27.16	33.48	34.48	21.98	22.84	33.11	35.34					27.8	28.67	30.61	33	28.32	29.22
35.27	37.75	17.2	17.48	33.99	36.44	35.59		28.42	29.85	27.72	28.47					29.18	30.28	26.86	26.53	31.78	32.79
32.75	34.61	33.3	35.13	21.81	21.98	33.13	36.26	23.46	24.31	34.38	37.39					33.46	35.57	22.28	22.79	22.16	22.54
33.16	34.93	32.45	34.46	19.97	20.24	26.89	27.36	24.87	25.95	26.13	27.01					31.29	33.29	34.81		28.64	29.48
26.3	27.21	34.21	36.51	29.28	29.53	29.09	29.87	18.4	19.36	30.75	33.15					25.57	26.43	24.81	25.41	27.3	28.18
34.05	36.69	33.12	35.35	30.03	30.64	33.75	36.99	26.91	27.86	33.26	35.85					34.21	35.67	34.58	35.49	28.6	29.48
21.87	22.17	34.84	37.27	31.08	31.81	31.14	33.59	29.8	31.4	31.25	33.26					19.45	20.02	31.66	32.41	29.14	29.84
26.89	27.59	33.41	35.5	31.88	33.74	31.86	33.69	25.91	26.41	26.2	27.1					19.15	19.17	29.49	30.5	30.55	31.83
33	34.77	14.37	15.32	31.59	33.12	20.64	21.32	31.74	33.3	34.11	36.61					32.41	35.78	34.53	34.98	31.25	32.46
31.68	32.51	13.59	13.94	34.48	36.17	35.1	36.54	30.82	32.79	31.62	33.6					32.13	33.64	38.08		21.87	22.26
32.55	34.2	13.71	14.04	29.42	30.19	32.16	34.57	29.31	30.03	25.22	26.1					35.93	38.54	36.45		25.58	25.91
33.11	34.98	30.9	31.42	32.19	34.07	31.6	33.1	33.68	37.55	26.26	36.04					16.45	16.77	34.6	35.29	22.45	22.85
33.07	35.71	35.44	37.39	18.1	18.52	14.87	15.11	31.73	32.9	31.95	34.55					33.18	36.16	28.42	28.74	31.02	32.26
21.93	22.44	33.78	35.08	24.29	24.62	32.38	34.09	31.42	33.4	28.88	30.05					31.29	32.67	32.23	32.74	26.98	27.75
24.86	25.23	34.14	36.4	25.56	26	31.59	34.08	24.48	25.37	34.15	37.31					30.53	31.12	16.79	16.85	33.28	34.77
34.25	35.36	33.86	36.17	26.4	26.93	32.82	35.34	28.09	29.12	31.32	33.24					34.7	37.03	32.85	34.16	20.36	20.84
34.69	37.27	35.85		27.57	29.08	32.52	34.84	26.53	27.41	29.99	31.38					31.26	32.4	25.67	26.05	25.96	26.56
21.22	21.48	19.39	19.7	32.46	34.24	33.21	34.65	30.91	32.17	23.85	24.36					32.3	33.66	26.33	27.46	31.54	32.71
31.4	32.48	36.71	38.27	30.25	30.85	32.84	35.52	35.65		22.78	23.26					32.13	34.16	19.38	19.84	32.19	34.01
20.81	20.91	36.71	38.09	18.53	19.73	30.96	32.97	15.19	15.63	25.95	26.95					24.21	24.7	33.47	35.02	22.78	23.1
16.85	16.93	21.65	22.31	29.9	32.26	30.25	31.83	22.64	23.26	33.32	36.33					31.06	32.07	22.83	23.41	21.31	21.74
33.32	35.03	36.64		32.73	35.68	34.21	36.34	28.45	29.87	32.96	35.95					26.97	27.2	22.81	23.16	17.77	18.31
30.86	33.1	35.78	38.09	34.17	35.46	26.99	27.57	27.51	28.56	30.8	32.1					26.5	26.51	35.27	36.4	15.98	16.39
35.01	36.05	35.01	36.58	34.25	35.67	23.38	24.34	25.7	26.66	25.52	26.64					22.72	22.53	32.85	34.01	24.45	24.94
33.38	35.69	18.36	18.62	28.38	29.95	33.29	35.78	28.78	29.86	33.03	35.34					19.13	19.33	27.79	28.57	27.02	27.67
35.16		24.98	25.26	30.29	31.45	19.96	20.06	26.01	26.69	35.16	36.99					24.81	25.24	33.4	35	27.37	27.91
33.77	35.56	20.27	20.58	34.01	35.42	18.08	18.44	33.71	36.18	18.36	18.67					18.81	18.73	15.66	15.75	29.65	30.61
30.75	31.52	35.22		32.65	35.27	34.5	36.55	25.46	26.42	15.4	15.31					25.86	25.9	33.13	34.23	27.01	27.89
33.24	36.28	21.07	21.63	35.01	37.03	33.64	35.58	33.94	34.97	28.96	30.48					27.86	28.69	33.13	34.22	23.18	23.48
22.69	22.92	35.69	38.41	30.69	33.02	33.56	35.06	25.25	25.97	26.23	26.92					26.46	26.97	26.29	26.31	25.19	25.63
21.86	22.46	35.78		34.48	38	31.48	32.77	28.43	29.68	34.26	35.48					24.72	25.41	16.14	16.02	29.83	31.03
21.46	21.85	34.72	36.18	20.5	20.71	28.27	28.95	29.44	30.7	19.35	19.55					23.17	23.35	33.45	35.61	17.32	17.8
33.54	34.71	35.66	37.07	31.44	32.99	33.47	34.56	21.05	21.94	18.15	18.5					33.69	35.91	32.51	34.52	20.46	21.03
35.23	37.18	29.63	30.41	31.53	33.16	34.1	36.06	27.21	28.18	33.04	34.84					19.19	19.83	34.49	37.74	25.5	26.63
21.08	21.98	25.45	26.09	24.07	24.12	31.71	32.51	20.72	21.66	34.87	37.37					28.46	28.93	33.16	34.69	23.44	24.66
30.3	32.34	30.57	31.6	33.21	33.86	24.91	25.09	31.99	33.54	29.52	30.84					34.02	36.09	34.07	35.82	30.25	31.29
29.92	30.7	32.12	32.75	27.99	28.8	20.53	20.3	29.54	31.02	34.97						30.18	31.04	31.9	32.69	25.44	26.11
35.39	37.14	20.8	21.13	26.45	26.63	24.52	25.01	29.84	31.07	28.2	29.14					34.07	35.85	19.03	18.4	24.87	25.65
25.5	25.95	34.7	35.88	34.42		24.43	24.56	31.9	33.9	29.93	31.28					29.91	31.62	17.79	18.03	19.93	20.57
30.35	31.38	30.96	32.18	23.26	24.01	26.27	26.9	31.81	33.51	32.92	35.55					32.45	34.25	25.29	25.39	32.4	34.12
27.3	27.51	21.29	21.84	28.11	28.35	27.41	28.16	29.38	30.59	27.31	27.99					30.16	31.65	23.81	24.26	27.83	28.8
18.45	18.8	35.58		30.85	33.67	23.66	24.21	27.53	28.49	32.49	34.07					34.49	35.44	23.93	23.99	28.18	28.87
31.53	33.74	33.33	34.72	32.45	34.94	29.1	30.21	19.27	20.12	29.07	30.13					15.43	15.56	29.23	30.02	28.27	28.71
32.05	34.35	32.99	34.79	31.87	33.46	31.79	33.72	22.18	23.17	31.87	33.41					33.79	35.36	34.7		29.29	30.31
31.42	32.71	33.09	34.26	31.82	34.54	30.62	32.03	26.82	27.78	34.43	37.06					26.3	26.83	34.96	37.46	33.77
32.17	34.57	31.59	32.58	32.75		31.85	34.23	32.64	34.99	35.7	36.77					33.73	36.04	32.08	33.47	19	19.47
25.39	25.69	33.21	34.72	33.69	35.47	27.33	28.03	33.59	35.07	35.18						32.28	33.72	31.02	31.56	26.17	27.09
35.57	37.78	31.29	32.24	30.31	31.19	19.62	20.34	27.36	27.96	34.58	37.35					33.41		33.18	34.6	25.65	26.35
36.56		32.09	34.24	32.08	34.38	21.28	22.02	21.07	21.57	32.62	35.8					33.82	34.8	34.19		19.13	19.5
33.99	35.08	31.09	32.35	29.56	30.12	31.83	34.4	20.05	20.76	32.82	35.61					32.57	33.69	33.58	35.16	31.71	33.16
25.43	25.76	21.65	21.81	22.67	22.72	31.43	33.53	25.63	26.14	23.6	33.82					17.94	18.54	32.41	33.93	20.23	20.98
25.72	25.97	34.66	36.65	20.33	20.66	29.76	31.99	22.03	22.74	21.26	21.61					36.55	36.96	32.52	34	31.97	33.12
30.75	32.44	18.92	19.5	30.93	32.05	31.83	34.03	29.23	30.37	32.02	33.84					36.05		32.92	34.48	24.65	25.08
34.39	37.28	32.32	33.68	16.3	16.51	17.29	17.35	26.45	27.37	34.53	36.24					23.28	23.59	31.12	32.45	22.61	22.72
35.02	36.99	32.44	35.29	18.39	18.44	26.34	27.28	29.95	31.94	34.28	36.18					23.31	23.76	27.77	28.43	17.81	18.2
25.06	25.6	33.62	36.29	19.13	19.41	30.46	32.82	29.17	30.68	26.9	27.79					25.75	26.27	17.84	18.03	33.65	35.17
34.82	36.44	32.99	35.36	24.7	24.75	28.61	30.17	28.66	30.03	30.36	32.62					18.96	19.65	20.93	21.26	27.1	27.92
19.47	19.9	31.31	33.6	35.35	36.76	20.58	20.71	29.9	31.86	22.61	23.14					25.48	25.64	20.63	20.49	26	26.23
25.61	26.27	33.65	35.84	32.33	33.86	31.74	33.98	30.61	33.13	28.24	29.42					30.49	30.71	34.07	35.7	16.1	16.33
19.88	20.19	28.88	29.36	21	21.15	32.43	33.47	27.82	28.5	28.98	29.79					25.74	25.76	31.76	33.2	31.69	33.04
26.29	26.68	35.15		24.21	25.12	30.68	31.1	25.34	26.28	26.34	27.23					24.89	25.09	19.34	19.59	34.08	36.08
29.31	29.86	18.6	18.84	24.61	25.24	28.34	28.77	28.09	29.1	30.69	32.51					18.45	18.37	20.49	21.03	30.36	32.03
25.7	26.34	33.37	35.67	24.06	24.58	30.21	31.2	30.47	31.96	34.33	36.36					23.47	24	18.66	19.02	11.97	12.29
30.56	31.24	32.11	35.06	29.08	30.5	29.73	31.91	19.39	20.02	30.33	31.49					17.49	17.15	24.41	25.35	17.43	17.37
37.61		33.07	36.14	26.09	27.25	26.31	27.59	25.6	26.8	27.12	27.94					27.57	27.78	30.86	32.12	14.41	14.79
32.12	34.26	33.15	36.04	28.73	29.73	24.91	25	29.97	32.16	31.96	34.5					20.4	20.86	22.22	22.51	24.81	25.33
20.45	20.89	18.99	19.74	31	33.46	33.9	38.3	25.02	26.16	32.58	34.89					27.23	27.93	13.44	14.23	23.45	24.11
33.28	34.97	30.85	32.39	23.03	23.7	24.13	24.97	30.16	32.38	31.27	32.39					25.62	26.06	24.14	24.62	33.64	35.45
22.08	22.34	27.59	27.86	33.69	35.22	21.37	21.88	16.39	17.2	30.17	32.03					24.65	25.39	30.77	33.03	31.84	33.94
34.43	37.38	31.14	32.36	24.96	25.21	31.53	33.57	29.37	31.55	31.61	33.29					24.67	25.46	21.09	21.6	29.76	31.07
24.94	25.33	33.95	36.11	32.29	34.15	33.82	34.23	30.34	32.4	32.57	34.5					21.03	21.11	20.32	21	21.28	21.71
22.79	23.44	35.48	36.66	22.35	22.94	34.17	35.54	30.14	32.06	33.4	35.2					33.19	34.68	22.61	23.35	25.23	25.64
29.75	30.29	32.69	34.86	23.84	23.88	34.38	36.5	30.84	33.12	34.7						26.27	26.8	27.58	28.95	31.56	32.66
28.79	29.58	32.7	34.22	20.86	21.35	19.99	19.92	30.78	33.13	33.55	37.39					31.17	32.2	22.44	23.2	26.25	26.84
30.27	31.29	26.2	26.51	31.8	33.59	29.36	31.27	30.85	32.77	32.37	33.81					23.45	24.23	23.29	24.42	28.22	29.33
24.95	25.31	24.99	25.48	19.18	19.9	30.28	32.14	30.13	32.21	28.41	29.17					28.39	29.24	31.09	33.08	35.67	37.04
32.06	33.34	26.8	27.18	17.89	18.32	21.49	22.02	29.14	31.13	32.29	35.03					26.63	27.08	18.21	18.32	31.44	32.52
31.34	32.26	34.15	35.57	31.96	33.99	22.95	23.2	23.84	24.82	26.99	27.89					29.92	31.97	26.22	26.46	31.39	32.54
31.56	33.1	32.38	33.2	30.42	30.86	31.07	32.21	25.17	25.9	32.2	34.09					29.65	30.77	31.63	33.57	19.16	19.19
25.76	26.23	19.91	20.2	28.19	28.29	17.34	17.61	15.47	16.39	30.52	32.03					32.84	34.65	19.34	19.67	34.26	36.56
35.61		34.88	36.36	20.76	21.22	29.25	30.56	23.55	24.56	16.08	16.28					29.69	30.97	28.75	29.69	30.31	31.13
26.23	26.51	27.97	28.19	34.32	36.26	25.92	26.72	30.83	32.84	31.13	32.84					31.3	32.9	17.87	17.81	34.16	37.24
35.4	37.78	16.39	16.51	28.93	29.57	31.53	32.36	24.15	25.18	30.84	33.13					31.81	34.21	32.39	33.49	29.97	30.9
34.12	35.9	26.29	26.75	31.91	33.26	32.56	33.77	28.92	30.33	32.41	34.13					24.66	25.39	24.02	24.04	27.17	28
34.61	36.36	31.68	32.34	32.12	33.21	31.01	31.91	29.46	31.07	32.24	33.76					28.47	30.16	23.61	23.77	31.27	32.88
31.05	33.2	32.99	34.08	24.45	24.78	33.41	36.74	27.58	28.78	32.24	34.77					25.83	26.37	21.53	21.39	33.44	35.86
34.61	38.23	32.54	34.09	32.15	33.64	28.24	29.43	16.55	17.42	30.39	32.72					27.05	28.2	24.8	25.41	22.76	23.48
32.78	35.26	35.54		21.26	21.51	31.59	33.31	27.81	29.13	33.98	35.85					28.45	29.81	33.09	36.08	30.13	31.47
28.83	30.14	22.34	22.64	27.35	27.78	27.57	28.26	24.14	25.32	32.6	35.79					23.14	23.54	21.7	22.01	30.91	32.28
24.69	25.18	36.25		33.58	36.09	29.46	30.46	27.67	29	25.88	26.43					31.57	33.68	31.78	33.23	24.23	24.78
34.18	35.87	35.94	37.16	31.24	33.26	29.87	31.57	29.83	30.76	29.56	31.01					20.31	20	17.61	17.49	28.34	29.47
27.5	27.91	34.08	36.21	34.78	36.13	21.44	22.01	26.16	26.43	28.33	29.62					23.42	23.04	23.93	24.41	22.93	23.91
32.32	33.2	35.55	37.41	24.31	25	32	34.55	15.81	15.71	33.47	35.9					19.91	19.94	28.05	28.9	26.33	27.13
31.9	33.25	18.88	19.28	31.03	32.75	30.39	31.85	24.15	25.33	32.73	35.14					22.18	22.36	20.15	20.66	28.25	29.37
34.7	37.62	26.4	27.27	30.82	32.68	24.39	24.06	28.45	30.43	31.42	33.21					25.53	25.65	34.03	36.59	27	28.06
35.89	37.16	30.73	31.73	29.92	31.34	30.3	31.36	30.12	32.32	31.6	33.51					28.16	28.41	23.08	23.37	24.69	25.42
32.38	33.53	35.15	37.9	34.22	35.7	27.58	28.01	31.06	32.72	26	26.62					30.6	32.02	27.82	28.26	22.19	22.81
24.55	24.87	32.18	33.7	33.21	35.7	26.13	26.36	31.52	33.43	30.85	33.02					33.38	34.84	19.57	19.7	23.87	24.31
28.65	29.01	36.46		30.48	32.1	25.98	26.33	18.36	19.32	31.56	33.2					29.3	30.16	28.5	28.85	28.45	29.22
25.12	25.53	36.26	40.05	34.87	35.97	29.94	30.55	32.62	34	34.76	36.51					32.07	33.84	20.24	20.35	18.62	19.04
32.41	34.93	37.02		25.79	25.68	21.46	21.67	34.37	37.66	35.55	36.51					29.41	30.75	30.28	28.61	19.16	19.51
25.75	26.04	35.44	37.29	34.76	35.49	31.55	33	17.14	17.62	23.5	23.6					25.43	26.04	16.11	16.2	30.62	31.75
35.93	37.29	31.5	34.12	34.02	37.02	32.1	33	24.21	24.92	27.75	28.22					30.74	32.32	20.73	20.95	31.79	32.96
31.77	33.19	36.17		25.59	25.6	31.35	33.54	31.32	33.63	28.05	28.45					30.54	31.85	31.4	32.72	27.54	28.73
28.54	28.85	26.28	26.75	27.9	28.25	32.24	33.48	30.32	32.78	31.52	33.26					21.04	20.58	28.37	29.15	33.41	34.06
18.2	18.46	35.39		25.64	25.67	33.22	34.73	23.15	23.86	33.27	37.58					22.27	22.32	28.71	29.65	31.54	33.69
30.91	31.77	25.77	26.11	28.14	27.95	27.51	28.34	32.01	34.43	33.79	35.39					18.93	18.92	25.48	26.18	25.73	26.22
33.18	35.19	30.62	31.62	35.19	38.85	20.8	20.92	24.78	25.43	24.14	24.47					21.82	22.36	30.82	31.59	32.75	33.88
33.89	35.34	31	31.98	19.03	19.06	33.78	36.21	16.23	17.06	20.04	20.5					27.97	28.72	31.19	32.35	30.04	31.03
24.76	24.81	18.34	18.66	32.46	33.79	30.88	32.74	32.89	35.39	22.14	22.43					20.88	21.09	19.02	19.6	32.64	33.88
32.27	34	16.19	16.66	34.89	37.65	33.41	34.94	25.88	26.51	33.45	36.36					32.33	34.58	32.24	34.17	27.29	28
34.34	35.98	32.72	34.95	29.82	31.01	35.08	37.31	32.73	35.82	23.95	24.72					32.77	35.08	26.9	27.85	27.64	28.12
31.31	33.11	22.49	22.78	33.01	34.38	33.24	35.17	22.98	23.72	32.4	34.12					22.59	22.96	20.1	20.64	29.86	30.77
26.81	27.82	28.56	29.24	21.95	22.05	26.5	27.34	19.73	20.45	35.37						32.69	34.02	15.55	16.11	30.99	32.19
33.43	35.91	18.1	18.23	33.22	35.53	32.79	34.6	31.2	33.39	33.3	36.15					34.53	35.63	16.91	17.37	29.83	30.65
34.27		33.37	34.11	31.44	32.76	32.66	34.08	19.63	20.39	32.27	34.34					19.05	19.45	29.49	31.51	32.98	34.18
33.16	35.49	33.31	34.52	33.7	35.33	33.91	36.18	24.89	25.77	19.65	19.87					32.67	34.21	30.15	32.41	33.95	35.26
32.56	34.63	33.54	35.46	27.87	27.94	26.26	26.98	27.42	28.33	20.73	21.26					28.36	28.87	33.08	34.16	22.12	22.46
35.31	36.25	20.18	20.57	31.77	32.27	22.54	22.89	26.39	27.64	24.34	33.78					25.97	26.71	23.22	24.09	32.69	34.76
21.83	22.33	35.28	37.12	30.86	31.82	30.14	30.83	30.24	31.7	18.58	27.71					17.37	17.81	33.71	35.44	26.68	27.53
31.91	34.69	33.9	36.14	30.19	31.53	28.9	29.74	27.85	28.99	24.43	24.92					22.23	23.12	29.74	30.73	26.14	26.57
31.49	32.7	36.68	38.45	34.27	35.9	33.25	35.67	17.16	17.83	17.07	17.86					23.38	23.93	26.33	27	32.98	34.41
20.57	20.73	34.89	37.02	30.41	32.6	32.28	33.48	19.86	20.78	30.52	32.47					30.05	31.8	29.99	31.18	30.25	31.45
27.46	27.87	28.95	29.45	31.51	33.26	30.21	30.99	16.07	16.89	23.38	24.02					22.61	23.63	22.75	23.37	24.48	24.68
27.33	27.74	30.53	30.98	22.8	22.81	33.84	36.49	29.56	30.32	27.47	28.14					27.46	28.36	23.55	24.52	22.62	23.15
33.27	35.12	35.83	36.91	25.95	25.94	33.63	34.98	24.35	24.86	30.89	32.1					24.66	25.25	25.74	26.64	29.68	31.24
34.16	36.36	31.36	32.45	26.97	26.75	26.14	26.44	34.99		31.82	33.49					29.67	31.18	28.19	29.58	26.5	27.12
32.9	33.91	31.25	32.59	29.87	30.58	31.78	34.18	17.43	18.07	21.97	22.3					29.14	29.95	21.26	21.92	18.82	18.95
22.49	22.89	24.74	25.3	33.06	34.57	34.38	36.34	15.5	15.88	35.27	36.8					33.2	36.5	30.84	32.54	18.06	18.46
22.65	22.98	21.43	21.9	23.55	23.31	32.49	34.39	18.25	18.98	32.01	34.34					32.23	33.53	21.12	21.62	29.3	30.32
27.96	28.42	26.98	28.31	27.69	28.54	33.29	34.95	16.14	16.62	29.27	30.43					28.83	29.85	27.31	28.13	25.84	26.77
34.06	36.09	32.25	33.32	31.2	33.05	25.07	25.34	17.06	17.49	21.48	21.98					30.8	32.04	28.88	29.98	26.82	27.74
33.19	35.42	33.53	34.72	20.76	21.12	32.37	35.69	27.23	28.2	33.69	38.01					31.45	33.71	25.46	26.26	27.5	28.31
32.48	34.33	28.46	29.22	30.13	31.81	26.54	26.87	23.1	23.9	33.39	37.58					23.34	23.83	25.58	26.38	29.89	30.82
30.85	31.93	32.31	35.71	21.83	22.06	33.68	37.15	21.67	22.37	28.89	29.77					27.98	29.18	22.22	22.85	30.46	32.29
22.58	23.24	29.56	30.31	34.07	36.16	26.89	27.94	32.16	34.41	31.23	32.72					21.28	22.01	31.58	33.75	16.06	16.37
23.59	24.07	30.62	31.86	33.12	35.29	24.96	25.96	33.51	35.92	31.46	32.21					25.48	26.21	22.35	22.71	30.77	32.49
35.52	37.29	17.95	18.17	17.6	17.43	27.92	29.18	30.06	31.65	22.48	22.65					26.71	27.41	16.7	17.29	14.38	14.63
35.6	36.95	30.14	31.5	32.17	34.58	32.53	34.75	30.93	33.31	31.97	34.46					21.57	21.94	21.47	22.11	32.14	34.81
33.82	35.42	29.88	30.88	31	31.49	30.95	32.86	22.14	22.82	23.46	24.09					23.66	23.2	18.79	19.32	26.53	27.17
17.12	17.31	30.19	31.51	26.37	26.43	26.88	27.77	32.13	34.71	26.63	27.77					22.64	21.93	27.75	29.03	28.49	29.48
21.66	22.51	31.22	32.34	26.39	26.58	29.43	31.15	26.33	27.1	32.56	34.56					18.96	18.91	29.39	31.66	30.72	32.93
36.99		25.69	26.02	20.52	20.48	33.88	36.94	27.53	28.72	19.38	20.02					21.12	21.18	19.99	20.08	30.81	32.02
33.6	35.61	33.88	35.3	33.19	34.29	31.49	34	17.71	18.1	24.75	25.69					28.91	29.39	35.25	35.79	23.73	23.56
17.14	17.85	32.47	33.52	34.33	35.69	29	29.93	18	18.6	23.5	24.48					23.17	23.59	31.91	33.01	19.11	19.29
35.45		29.54	30.86	29.87	30.09	31.86	33.45	21.4	21.97	33.42	37.45					33.77	34.83	27.21	27.75	31.62	33.64
28.69	29.43	33.43	36.33	24.98	25.4	28.66	30.34	31.07	33.04	29.61	31.45					26.44	26.45	27.58	28.04	26.01	26.78
26.29	26.7	31.38	32.69	29.51	30.14	32.55	33.86	20.36	20.95	33.3	35.35					29.25	29.91	19.99	20.46	23.77	24.58
32.07	34.25	23.1	23.78	30.92	32.3	29.08	29.99	17.02	17.43	32.81	34.35					23.06	23.6	18.94	19.43	18.02	18.33
32.11	33.45	27.57	28.12	13.65	13.34	29.48	30.01	29.09	30.62	34.43	37.43					34.35	35.63	21.26	21.88	22.09	22.56
30.05	31.23	30.81	32.09	22.81	23.04	29.22	29.77	28.23	29.41	30.86	32.66					23.54	23.94	26.38	27.64	31.29	33.11
28.72	30.04	19.49	20.15	30.89	32.35	34.86	37.88	21.48	22.43	32.52	33.88					20.99	21.31	19.78	20.48	21.36	21.84
33.98	35.53	29.35	31.11	33.9	35.74	34.37	36.66	30.45	32.41	29.74	31.01					23.01	22.95	23.98	24.91	28.08	28.13
31.84	33.28	31.99	34.4	33.94	35.03	35.73	37.98	32.76	34.89	33.74	34.86					20.48	20.79	31.52	33.39	31.98	33.79
22.9	23.25	25.82	26.41	24.91	24.84	31.9	34.27	32.39	35.11	32.84	35.09					30.31	31.88	30.56	32.62	23.28	23.83
20.55	20.94	16.37	16.81	33.97	34.82	31.65	33.81	32.9	34.53	23.17	23.72					20.32	20.75	18.4	18.33	18.88	19.12
30.84	32.18	32.15	34.12	22.24	22.07	30.45	32.47	30.64	31.16	25.21	25.95					17.8	18.46	28.08	28.78	27.99	29.27
20.57	20.99	17.29	17.71	31.63	32.28	29.11	30.83	22	22.53	33.74						29.13	30.27	32.94	34.17	26.48	27.16
32.9	35.06	22.81	23.31	35.54	36.84	30.89	31.93	23.25	23.32	33.48	35.27					31.51	33.74	28.9	29.37	33.74	35.86
35.19	36.35	26.28	26.67	21.14	21.04	17.65	17.91	30.45	31.35	23.45	24.4					29.16	30.26	28.35	29.28	32.68	34.87
35.69	37.3	31.76	33.7	27.16	27.35	31.23	33.05	25.97	26.67	28.86	29.67					22.66	23.05	34.51	36.04	30.77	32.55
33.28	34.59	27.92	28.33	16.85	16.82	25.47	25.88	28.08	28.64	20.91	21.69					24.77	24.9	33.52	34.58	24.86	25.57
26.91	27.43	22.71	23.38	21.85	21.9	33.3	35.57	22.15	22.7	32.84	34.57					24.36	24.8	20.29	20.73	25.7	26.41
28.86	29.18	33.43	34.53	25.64	25.72	31.13	33.13	29.27	30.27	28.76	29.85					30.5	31.71	35.61		20.1	20.72
30.08	31.45	35.75	39.6	32.19	33.05	24.62	24.98	28.86	29.6	32.82	35.13					22.41	22.82	31.76	32.68	32.95	34.27
33.35	34.56	34.62	36.5	32.49	34.29	31.8	33.95	34.63		25.68	26.52					27.65	27.81	32.48	34.03	33.65	35.88
17.81	18.51	35.46		26.29	25.69	31.97	33.51	25.47	25.96	29.97	31.35					32.56	33.71	23.09	23.48	17.9	18.23
25.93	26.42	35.7		32.13	34.35	32.82	33.61	28.44	29.54	30.21	32.25					31.54	32.46	33.83	34.95	19.85	20.1
33.11	34.76	34.42	37.41	32.47	33.97	17.73	18.12	28.58	29.42	27.78	28.82					28.14	28.49	22.34	22.73	21.41	22.33
33.17	34.37	34.27		32.76	35.36	28.43	29.34	33.51	35.13	28.53	30					21.32	21.27	21.03	21.3	32.09	34.09
35.25		33.97	35.87	32.74	34.73	33.9	38.07	31.09	32.44	24.88	25.64					28.38	29.21	30.29	31.84	21.48	22.45
33.79	36.37	17.6	17.75	31.12	31.67	26.28	26.96	20.68	21.49	23.76	24.59					24.56	25.16	20.52	20.66	23.95	24.64
33.8	35.63	30.4	31.47	33.52	34.6	33.9	36.42	31.17	32.5	31.03	33.15					20.21	20.3	19.88	20.02	26	27.01
33.62	36.28	19.59	20.07	30.86	32.91	32.01	34.84	29.86	30.78	25.24	26.17					17.2	17.28	29.91	30.64	31.99	33.22
29.88	30.73	22.23	22.78	33.75	34.87	23.77	24.04	33.72	36.22	32.13	33.71					20.95	21.62	26.65	26.35	23.22	23.86
28.37	29.91	17.54	17.76	29.2	29.46	32.02	33.12	31.71	32.91	34.87						18.97	19.17	33.47	34.21	26.92	28.02
33.51	36.46	34.07	36.22	25.43	25.8	33.39	34.83	21.1	21.99	22.09	22.1					31.36	32.76	33.38	34.86	29.22	30.06
30.03	31.88	15.84	16.25	29.03	29.62	20.26	20.8	34.99	37.62	24.25	24.46					32.13	33.84	22.4	22.75	22.91	23.25
22.67	23.22	26.54	27.01	32.59	33.74	20.62	21.11	27.47	28.36	31.94	33.08					33.61	35.11	30.63	31.71	28.72	30.5
32.32		20.92	21.19	20.61	20.63	31.23	33.73	17.32	17.9	26.28	26.28					33.41	34.22	23.35	23.65	22.93	23.45
18.72	19.02	31.2	33.27	16.75	16.82	33.55	35.47	31.56	33.52	28.26	28.43					20.54	20.86	34.2	36.61	18.9	19.49
21.57	21.93	34.4	37.75	31.94	33.77	26.05	26.72	14.07	14.48	27.56	27.99					33.78	34.83	33.72	37.85	32.97	35.95
31.53	32.56	33.35	34.92	28.97	29.83	25.19	25.62	25.56	26.67	25.81	26.18					30.26	31.67	21.39	21.56	22.49	23.3
33.86	35.8	32.9	34.13	18.38	18.39	32.02	34.32	20.76	21.66	32.81	34.53					34.06	35.66	33.53	34.93	29.61	30.53
30.8	31.77	34.32		18.55	18.84	29.51	30.52	30.48	32.89	28.2	29.06					30.5	32.31	34.39	36.91	27.32	28.4
30.82	32.15	32.99	33.96	17.59	17.26	34.24	36.45	28.86	29.97	31.61	33.96					26.63	27.89	19.36	19.58	32.95	33.77
26.36	26.98	32.56	34.41	30.4	30.87	30.91	32.26	15.97	16.56	33.52	36.03					30.72	32.25	21.44	21.74	26.2	27.02
30.77	31.91	34.33	36.19	25.48	25.98	32.23	34.25	22.39	23.02	32.43	34.18					26.87	27.91	31.52	32.71	23.79	24.43
28.25	28.88	20.15	20.71	25.7	25.63	29.7	30.64	26.06	26.77	33.79	36.15					30.89	32.46	18.76	19.03	31.46	33.49
33.42	35.38	32.85	35.19	27.84	28.23	36.33		32.08	35.44	33.92						29	30.31	20.94	21.41	25.82	26.33
18.21	18.47	33.24	35.45	22.87	22.87	35.64		29.38	30.68	23.61	24.03					21.73	22.14	24.69	25.13	23.72	24.09
32.65	34.32	31.78	32.74	23.25	23.36	21.73	21.86	30.88	33.36	22.76	23.31					22.78	23.09	20.4	20.77	21.96	22.45
35.3	36.71	35.08	35.54	26.23	26.69	33.01	34.63	24.23	25.06	23.29	23.61					19.42	19.6	18.94	19.01	31.97	34.09
29.77	30.14	30.89	31.63	25.29	25.71	33.25	35.43	16.51	17.38	33.06	35.71					22.33	22.44	25.81	26.4	31.69	34.22
27.58	27.94	33.68	34.81	32.36	34.53	31.5	33.15	18.89	19.85	34.82	37.09					19.57	19.72	27.51	28.24	29.4	31.06
28.83	29.12	31.22	33.42	33.59	36.4	33.52	34.75	21.7	22.55	19.77	20.08					21.63	21.63	18.52	18.9	31.44	32.79
29.21	29.72	35.24	38.19	32.36	33.95	26.52	27.09	34.93	36.37	28.03	27.98					29.34	30.76	19.9	20.33	30.71	33.19
28.9	29.6	20.47	20.74	34.45	35.94	33.33	34.05	30.5	31.83	26.17	26.65					31.98	34.53	22.28	22.79	34.08	35.47
29.25	30.07	33.77	34.6	33.26	34.67	34.64	36.46	21.01	22.19	32.56	33.71					32.58	34.14	27.79	28.76	26.59	27.24
31.89	33.85	32.25	33.27	18.62	18.39	20.39	20.87	28.46	30	28.64	29.18					34.24	36.37	16.5	16.55	27.13	28.02
31.05	33.28	33.92	35.66	32.75	33.53	33.37	34.76	24.96	26.04	29.8	30.84					31.99	33.18	27.62	27.02	31.14	33.95
33.41	35.34	34.62	36.51	34	35.28	21.27	21.43	27.56	28.69	20.72	21.22					33.52	35.52	34.49	35.84	32.73	34.01
33.51	37.58	33.7	36.16	25.71	25.83	30.52	31.43	26.06	27.24	19.18	19.63					20.7	21.03	25.45	25.71	28.67	29.41
32.12	33.22	34.4	36.17	32.67	34.61	33.17	36	24.91	25.78	26.04	26.58					17.41	17.24	30.83	32.2	19.54	19.89
32.13	34.52	17.62	18.42	31.05	31.3	35.02	37.67	31.48	33.69	31.85	34.33					22.75	22.15	17.84	17.98	25.15	26.05
35.4		32.26	35.05	33.35	34.71	32.5	34.55	28.96	29.94	27.51	28.36					28.26	28.51	28.91	29.5	28.72	29.72
35.35	37.64	34.01	36.2	23.93	23.75	33.54	36.67	31.8	33.77	31.25	32.59					20.88	20.79	29.35	30.48	17.8	18.21
32.04	32.93	35.34	37.9	20.08	20.27	30.96	32.59	27.5	28.65	19.31	19.89					23.32	23.1	16.67	16.42	18.59	19
35.17	36.53	35.38	36.37	32.54	33.84	34.23	37.72	28.72	30.4	30.94	33.47					24.17	23.81	30.79	31.94	30.13	31.53
34.87	37	33.29	35.5	26.44	26.34	33.01	35.6	28.38	29.69	24.21	25.09					24.12	24.16	30.24	30.77	33.39	36.64
32.23	33.34	34.75	37.75	28.61	28.98	33.64	37.1	33.42	36.34	31.35	32.82					19.8	19.81	33.1	35.49	28.7	29.67
33.5	35.54	33.63	35.61	31.82	32.91	32.33	33.94	28.15	29.15	30.99	33.35					21.83	21.52	32.82	34.9	29.77	30.73
34.61	37.39	34.49	37.3	25.27	25.36	25.18	25.98	25.04	25.94	30.42	32.36					20.19	20.85	32.07	33.49	23.51	24.21
32.83	33.48	36.58		18.26	17.95	25.74	26.1	27.73	28.73	30.85	32.84					24.15	24.54	32.06	33.72	27.41	28.44
35.12	38.19	36.01		31.89	32.76	28.31	29.42	25.32	26.44	33.2	36.15					22.33	22.71	31.57	33.16	29.49	30.38
23.34	23.76	36.65	38.34	25.58	25.62	28.04	28.98	30.31	31.86	22.44	23.06					22.84	23.32	31.2	32.24	21.22	21.47
34.69	36.73	26.42	27.47	17.39	17.33	22.07	22.54	30.66	33.05	33.19	35.36					30.59	31.62	30.07	31.18	32.58	33.58
32.13	34.8	26.38	27.43	21.22	21.31	26.15	26.9	33.7	37.54	29.01	30.49					34.15	35.94	20.8	21.43	25.46	26.05
34.16	35.51	27.96	28.71	33.3	34.4	30.78	32.51	23.27	24.08	32.55	36.86					30.11	31.93	29.34	30.67	28.65	29.82
34.93	38.02	26.89	28.01	31.96	34.91	25.64	26.32	32.56	34.25	32.52	34.27					33.98	36.06	23.69	24.2	32.56	33.9
18.85	19.09	33.45	35.43	35.39	37.34	30.7	31.57	25.56	26.16	31.48	33.71					28.18	29.1	30.65	32.08	22.56	23.04
33.49	35.87	33.57	35.22	34.03	35.54	33.98	37.31	30.02	31.32	30.84	33.47					29.54	31.01	28.82	29.51	23.53	24.27
31.39	32.73	32.03	34.77	35.03	36.65	33.65	36.65	28.05	29.3	28.5	29.98					17.96	18.49	34.31	35.13	23.72	24.55
33.55	35.99	31.25	33.72	31.85	32.59	32.04	33.43	27.91	28.71	29.86	30.93					15.6	15.97	23.43	23.9	31.87	34.63
33.75	35.39	28.92	29.31	25.09	25.47	25.27	25.86	31.32	33.02	27.14	28.16					27.76	28.48	19.52	19.77	19.66	20.4
30.79	30.58	34.95	36.76	30.1	30.3	18.38	19.3	21.08	21.86	33.75	37.36					31.94	33.4	20.98	21.18	30.22	31.79
28.74	30.32	33.87	36.01	32.5	33.86	19.77	20.44	20.59	21.22	22.08	22.92					28	28.63	22.83	23.21	26.85	27.47
23.97	24.36	32.26	32.9	33.17	34.83	31.56	33.61	24.37	25.27	25.48	26.22					22.27	22.32	33.64	34.7	30	31.9
34.68	37.7	36.3	38.08	28.7	29.25	31.39	33.38	18.59	19.31	28.24	29.25					23.14	23.24	28.34	28.92	17.09	17.1
23.56	23.88	34.37	35.94	29.81	30.83	31.69	33.6	31.82	33.11	21.6	22.26					28.19	29.22	17.63	17.68	30.29	31.21
32.61	33.78	35.57	37.5	34.87	36.23	31.88	34.61	34.63	35.73	30.56	31.9					23.31	23.37	23.92	23.83	26.54	27.19
35.18	37.8	34.23	37.3	21.01	20.68	15.39	15.1	32.91	34.3	29.32	30.35					30.69	30.97	26.68	27.13	33.55	34.74
19.59	20.11	30.5	32.67	35.32	36.29	24.7	25.77	28.6	29.63	33.85						22.4	22.3	17.21	16.62	17.85	17.98
35.8	37.93	22.61	23.08	34.11	36.42	31.94	35.37	28.53	29.51	19.64	20.12					24.58	24.48	23.39	23.79	29.53	30.34
33.82	36.2	23.28	23.45	33.49	34.95	30.95	34.39	31.09	33.04	23.6	24					24.09	24.16	28.41	28.81	34.32	35.21
28.06	28.46	28.62	30.21	28.75	30.24	26.76	27.8	32.83	34.12	25.65	26.31					31.77	33.46	20.19	20.26	32.52	33.59
34.9	36.58	28.99	29.89	32.39	34.23	18.88	19.45	32.02	33.71	30.31	32.12					31.83	33.06	20.53	20.67	32.22	33.33
34.09	35.66	28.27	28.6	33.59	35.23	35.44	38.04	34.51	37.32	22.84	23.6					26.91	26.98	33.78	35.66	33.19	34.73
33.35	34.56	25.99	26.42	26.96	27.42	34.55	35.46	27.54	28.47	33.22	35.65					20.36	20.2	20.71	20.5	24.06	24.77
35.85	38	20.96	21.23	27.13	26.92	27.74	28.62	25.4	26.2	32.94	35.63					27.31	27.95	17.56	17.77	15.66	16.06
34.96	36.27	34	35.7	33.27	34.7	26.86	27.38	17.14	17.88	24.45	25.27					32.13	34.19	29.94	31.39	31.5	32.31
33.31	35.6	31.76	33.56	20.09	20.26	15.69	15.92	30.62	32.24	22.93	23.56					23.76	24.2	17.43	17.45	17.24	17.64
31.88	33.25	32.14	33.69	19.87	20.2	32.86	35.66	20.48	21.17	31.46	33.12					34.84	36.36	18.02	17.98	33.11	35.1
31.43	33.14	33.02	34.56	19.32	19.55	30.85	32.59	33.65	35.82	29.13	30.07					19.16	18.73	30.23	30.28	21.54	21.66
32.68	35.23	31.11	32.47	25.18	25.47	30.17	31.47	26.19	27.01	21.35	21.93					25.98	26.39	22.25	22.9	19.6	19.86
36.04		31.21	32.14	27.8	28.06	34.89		26.26	27.25	31.88	33.77					18.51	18.73	31.5	32.34	28.75	29.39
26.78	27.22	33.9	35.49	27.35	27.53	30.62	31.78	32.25	34.18	34.02	36.34					31.45	31.99	21.87	22.04	19.21	19.53
32.21	33.44	28.14	28.87	28.92	29.29	25.23	26.03	23.03	23.93	32.45	35.08					32.78	33.97	21.06	21.18	33.06	33.95
33.74	35.4	32.68	34.58	30.93	31.49	30.85	33.07	27.71	28.87	31.65	33.4					18.83	19.16	23.97	24.31	32.6	33.48
34.65	35	31.85	33.56	30.23	30.49	32.36	36.51	24.41	25.25	34.58	38.06					15.75	15.99	20.32	20.36	17.18	17.49
34.15	36.48	36.17	37.54	32.09	34	24.94	25.84	31.74	33.98	30.97	33.44					33.26	35.57	32.16	33.53	25.7	26.43
34.9	35.99	32.3	33.98	31.89	33.08	29.18	30.05	23.63	25.02	31.15	32.81					21.03	20.62	32.92	34.2	19.85	19.93
30.93	32.55	32.3	33.89	31.48	32.41	29.43	30.41	29.27	30.6	33.34	37.85					26.83	26.67	19.19	19.72	23.14	23.32
27.96	29.12	31.77	33.19	35.14	36.1	29.51	31.53	30.25	32.36	21.39	21.94					19.04	18.92	31.12	32.91	33.96	35.4
26.74	27.5	34.94		28.37	28.72	20.11	20.63	27.15	28.32	26.64	27.69					21.23	21.56	23.43	23.67	20.75	21.08
30.72	31.67	31.74	34.07	32.91	34.29	32.9	35.53	21.65	22.33	27.24	28.16					20.18	19.95	16.97	17.15	30.75	31.75
33.59	35.42	32.84	35.95	30.63	32.56	32.7	34.87	23	24.18	26.18	26.97					21.79	21.95	15.94	15.88	35.11	37.69
32.29	35.23	27.05	27.7	31.99	34.01	30.95	33.74	27.96	29.21	32.39	35.31					30.66	32.44	24.02	24.59	25.37	25.67
32.81	35.17	32.28	34.57	16.27	16.74	32.9	34.85	22.45	23.68	31.07	32.97					33.9	35.39	25.78	26.33	31.96	33.6
35.37	37.63	33.83	35.62	33.34	35.05	28.43	29.4	18.57	19.56	32.89	34.44					19.41	20.02	29.5	31.56	33.58	36.19
31.73	33.66	33.92	36.69	23.37	23.19	29.64	31.3	22.03	23.38	32.74	35.81					19.77	19.89	17.48	17.58	30.98	31.81
33.56	36.36	22.29	22.6	26.12	26.46	32.3	35.75	30.24	32.03	29.51	31.26					32.47	35.33	31.93	34.01	26.76	27.21
31.92	33.72	25.83	26.17	24.19	24.61	34.31	36.65	31.79	33.45	30.75	32.31					19.44	19.43	21.42	21.49	28.35	28.72
33	35.42	34.95		32.55	34.61	32.59	34.02	30.85	32.55	31.51	33.68					30.91	31.58	25.88	25.76	24.18	24.77
32.42	34.33	36.23	38.09	24.84	25.26	34.03	36.75	29.86	31.75	34.21	35.54					20.26	21.24	18.05	18.28	18.45	18.7
30.02	31.81	36.92		26.76	27.16	29.18	29.77	33.56	34.39	25.18	25.8					24.27	24.93	30.72	33.16	17.38	17.72
30.59	32.07	33.56	34.17	32.57	34.87	29.75	31.53	21.75	22.42	30.87	32.26					23.06	23.79	28.23	28.5	34.1
31.35	34.1	22.16	22.75	31.17	33.14	27.98	28.99	25.41	25.72	34.2	35.79					22.95	23.49	31.36	32.78	34.75	38.04
33.01	35.22	23.65	23.7	28.03	28.11	29.44	30.63	19.08	19.56	34.03	35.99					22.45	22.92	18.5	18.21	31.04	31.9
33.06	35.06	33.62	35.13	31.7	33.94	33.22	35.19	31.61	33.59	25.62	26.11					22.3	22.93	32.82	29.53	23.63	24.17
33.51	35.48	34.26	35.15	32.71	35.26	31.61	33.3	30.61	32.7	34.07	35.34					29.53	30.85	14.22	14.36	17.75	17.98
33.17	35.26	31.67	32.2	32.83	35.28	34.55		30.63	33.37	32.67	33.41					25.18	26.74	19.48	19.72	26.82	27.15
32.27	33.26	27.08	27.12	19.8	19.79	34.38	39.86	22.76	23.27	28.08	29.56					26.35	27.64	29.93	32.01	32.59	33.85
32.01	35.33	34.02	36.67	25.86	26.24	30.58	31.75	18.09	18.72	32.46	35.55					32.51	33.87	27.06	27.56	32.45	33.48
33.4	36.03	34.03	35.73	30.18	31.77	32.72	36.15	26.87	27.69	27.24	27.87					26	27.11	27.83	28.67	35.65
28.16	28.88	35.6	36.99	28.46	28.93	28.45	29.24	29.62	31.44	19.67	20.01					20.88	21.13	25.1	25.78	34.6	35.51
21.26	21.95	31.21	32.23	32.9	34.55	33.27	34.85	31.37	33.24	33.38	35.19					34.17	36.01	34.91		32.53	33.6
31.04	33.3	34.32	36.46	25.41	25.31	32.15	34.62	25.84	26.77	23.46	23.77					23.13	23.33	29.68	30.25	28.27	29
28.75	29.34	35.34	36.51	33.46	34.95	32.71	33.9	21.71	22.98	21.66	22.33					24.06	24.45	33.17	34.68	31.85	33
32.86	35.11	32.77	34.38	29.55	29.63	25.65	26.49	29.79	31.67	26.45	26.77					23.55	23.68	31.08	32.29	27.32	28.14
29.79	32.37	32.7	34.01	27.93	28.18	31.36	32.62	24.91	25.78	22.99	23.38					21.13	21.55	21.06	21.82	33.02	34.02
22.92	23.92	35.21	37.28	20.36	20.11	24.54	24.65	32.04	33.9	33.28	34.96					26.85	27.39	21.87	22.57	18.07	18.26
32.5	33.72	33.83	35.62	23.53	23.14	30.3	32.15	26.07	26.82	33.57	35.4					35.15	36.24	31.36	33.18	29.56	30.25
32.8	33.92	25.79	26.5	25.49	25.42	31.76	33.63	33.36	35.17	29.29	30.14					25.48	25.69	32.56	34.35	26.85	27.39
32.49	34.27	33.57	35.52	19.19	19.23	32.68	34.23	30.44	32.34	34.61	37.44					27.64	27.54	19.55	20.26	28.09	29.36
14.21	14.47	31.97	34.37	19.11	19.02	32.91	34.37	29.83	31.77	33.75	35.71					19.78	20.63	16.6	16.95	31.09	31.89
13.77	13.97	32.1	34.99	27.41	27.33	23.47	23.7	32.78		31.64	33.49					31.07	33	18.83	19.12	29.89	31.47
32.03	33.19	34.28	36.53	31.22	32.81	32.11	33.83	29.53	30.04	24.08	24.38					30.2	31.55	29.91	32.23	23.49	24.32
31.25	33.45	18.92	19.15	18.01	17.57	32.37	34.83	31.06	32.56	32.73	36.54					31.47	33.02	30.22	32.67	20.75	20.97
16.17	16.45	21.61	21.72	36.39		31.56	34.12	19.17	19.64	29.35	29.91					30.43	32.32	24.97	25.87	22.17	22.23
23.21	23.6	36.96		33.6	36.38	25.1	25.35	24.26	24.7	33.26	35.06					26.22	27.02	22.96	23.11	27.73	28.09
33.03	35.23	31.56	33.36	16.5	16.06	32.85	36.01	34.37	36.69	25.82	26.48					21.76	22.15	28.41	29.18	34.3	37.67
28.13	28.42	33.53	36.78	16.91	17.42	26.34	27.53	33.56	35.2	25.32	25.54					29.47	29.9	26.79	27.65	22.08	22.48
25.75	26.54	32.24	33.44	32.65	33.87	32.2	33.98	34.13	36.13	31.9	32.69					28.6	28.99	35.48		34.73	36.88
33.56	34.99	32.48	34.34	28.7	29.47	24.11	25.15	28.18	29.18	31.79	33.44					22.98	23.06	28.45	28.8	28.4	28.87
23.7	24.21	34.71	38.02	17.98	18.25	33.89	35.85	30.64	32.35	19.86	20.41					18.8	19.33	21.28	21.77	33.21	34.59
25.84	26.18	34.68	35.91	18.28	18.27	28.2	28.74	33.24	36.37	33.71	35.96					27.19	27.52	16.02	16.01	31.8	33.92
35.73		22.56	23.07	20.32	20.45	33.81	35.64	27.16	27.74	29.46	30.4					33.44	37.42	19.64	19.78	23.29	23.61
32.23	33.59	32.02	33.44	34.38	35.49	31.48	33.74	21.12	21.64	30.43	31.46					30.13	29.92	28.18	28.52	26.46	27.14
32.91	36	32.49	34.05	34.33	36.24	31.19	33.79	23.59	24.34	24.94	25.33					24.4	24.1	26.24	26.38	19.41	19.56
32.54	34.69	18.93	18.97	24.07	24.14	28.15	29.4	18.88	19.74	21.48	21.8					32.89	34.34	15.03	14.97	29.95	30.59
33.45	34.78	35.99		26.18	26.2	32.43	34	34.74	36.37	30.84	31.93					21.42	21.2	20.25	20.43	25.1	25.33
25.18	25.37	32.15	34.04	33.21	35.32	31.77	33.71	30.71	33.11	28.47	28.94					22.16	22.23	18.97	19.06	34.62	36.1
28.87	29.75	31.55		34.9		27.87	28.87	21.6	22.22	34.28	36.85					19.91	19.99	34.79	35.9	31.03	32.51
31.67	33.49	28.33	28.67	26.16	26.11	32.36	34.72	32.21	34.45	28.08	28.95					34.06	35.22	30.96	31.74	32.31	33.62
32.11	33.27	25.32	25.97	16.03	16.28	26.79	27.62	30.82	33.22	30.21	30.82					15.18	15.52	17.09	16.97	31.96	32.89
32.48	33.52	21.54	22.02	30.32	31.33	32.92	34.43	30.35	32.05	35.32	37.38					33.2	35.97	30.21	31.05	33.91	35.82
33.15	34.81	33.22	34.83	32.49	33.19	29.54	30.55	34.06	36.06	28.03	28.64					33.35	34.83	22.57	23.05	35.16
29.79	30.65	22.45	22.71	33.47	34.63	19.56	19.89	26.09	26.95	24.53	24.82					35.52	36.1	21.27	21.35	32.69	34.37
34.85	37.21	26.91	26.97	22.77	23.23	25.95	26.87	29.24	30.36	29.64	30.94					19.05	19.43	26.28	27.1	30.12	30.96
28.46	28.84	34.85	37.07	20.9	20.93	32.28	34.7	30.21	32.73	31.32	32.19					20.97	20.76	25.07	25.22	31.82	33.6
26.29	26.85	20.62	21.02	23.82	23.81	32.17	33.84	27.61	28.7	30.14	31.18					18.46	18.35	30.73	32.51	33.71	35.26
29.73	30.29	23.77	24.33	32.89	34.37	33.98		31.55	33.89	28.66	29.25					18.81	18.73	28.03	29.05	29.7	30.6
26.26	26.69	25.92	26.42	33.37	34.69	30.66	33.12	17.6	18.25	23.02	23.63					29.53	29.63	29.06	30	23.01	23.64
29.19	29.68	17.05	17.39	32.39	33.44	18.17	18.26	25.64	26.49	23.73	24.43					19.76	19.4	23.91	24.74	32.15	33.02
35.94	37.06	33.67	35.75	31.63	32.38	31.89	34.05	28.21	29.43	30.5	31.28					28.58	28.69	24.66	25.47	34.18	35.33
33.9	35.88	35.21	37.32	32.81	34.45	31.74	33.81	24.65	25.41	25.57	25.98					32.49	33.7	21.07	21.6	31.82	32.55
32.85	34.17	32.05	34.27	32.34	33.28	24.12	24.56	30.95	33.01	31.42	33.55					26.41	26.86	31.03	32.39	25.15	26.25
36.49	37.74	35.01	36.86	31.88	33.91	26.19	26.91	28.17	27.54	30.61	33.02					22.58	22.63	32.4	34.23	19.73	20.18
29.16	29.97	26.01	26.36	26.29	25.59	25.19	25.85	24.47	25.8	30.92	32.69					23.97	24.54	16.51	17.04	16.88	16.51
32.75	34.36	31.88	33.15	31.13	32.65	27.64	28.55	29.63	30.81	29.62	30.89					24.84	24.19	21.75	22.4	20.89	20.68
33.48	37.53	32.61	36.14	31.25	34.01	30.19	32.07	28.61	29.69	31.48	32.86					26.92	26.87	28.4	29.93	16.24	16.48
34.42	36.24	30.4	31.87	31.63	32.77	29.95	30.97	26.67	27.58	27.77	28.45					28.6	29.41	21.01	21.66	21.82	22.32
29.14	30.25	24.91	25.19	33.2	35.08	20.53	21.03	21	21.58	32.34	33.77					22.31	22.63	30.37	31.8	20.22	20.64
30.91	33.12	18.55	18.65	31.36	33.46	33.43	35.2	24.67	25.43	25.87	26.93					30.2	31.94	25.21	26.03	29.33	30.35
24.08	24.63	33.29	35.18	32.05	33.66	32.68	33.8	32.07	34.57	25.44	25.82					36.03	36.32	30.55	32.15	30.96	31.99
35.51	37.68	29.21	30.1	32.51	33.91	34.04	37.05	33.37		29.29	30.38					21.59	22.38	30.04	31.62	17.56	17.8
26.17	26.96	23.75	23.95	29.56	29.71	33.07	35.68	32.42	34.37	25.92	25.87					35.94		26.6	27.28	32.4	34.51
26.97	27.55	27.12	27.34	31.21	33.2	23.81	24.24	29.62	31.05	32.24	33.77					33.26	34.22	24.31	24.97	32.14	33.73
31.3	33.5	26.5	26.6	34.26	35.52	23.88	24.19	25.55	26.12	32.52	34.54					32.57	34.02	20.99	21.71	31.92	33.17
31.05	32.65	22.31	22.6	30.13	32.3	32.93	34.86	23.49	23.69	18.91	19.07					29.65	30.44	25	25.93	20.64	20.85
29.01	29.76	20.02	19.98	32.99	33.95	29.27	31.41	19.32	19.79	28.48	28.87					33.65	36.08	22.32	22.99	25.24	25.95
35.6		21.76	21.71	31.85	33.74	30.43	32.92	21.89	22.72	30.84	31.25					31.87	34.02	30.91	33.05	30.19	31.63
31.3	34.55	20.3	20.34	32.97	35.16	26.1	26.56	28.93	29.73	26.78	27.12					33.05	34.99	26.4	27.33	32.39	34.13
24.84	25.31	30.93	31.46	34.64	37.51	26.33	26.98	29.2	30.84	32	33.51					35.72		22.5	23.32	32.54	34.2
28.8	29.61	32.58	34.23	35.11	36.29	28.66	29.27	22.24	22.92	33.29	34.77					29.99	32.04	26.38	27.32	31.05	32.56
35.02	37.48	29.65	30.03	31.79	32.38	21.82	22.18	31.83	34.08	31.51	32.63					29.23	30.23	30.15	32.43	28.98	29.86
21.43	21.5	26.71	26.85	27.2	27.46	20.83	21.41	29.15	29.95	33.6	34.91					30.61	32.32	23.87	24.38	32.6	34.3
31.99	32.71	21.23	21.18	23.84	24.06	19.4	19.75	33		30.32	31.37					29.55	31.6	18.16	18.72	29.45	29.95
30.15	30.58	27.48	28.59	26.87	27.46	29.68	30.54	26.35	26.34	34.64	36.24					24.45	25.33	28.41	30.02	20.18	20.44
32.52	34.06	17.76	17.83	30.71	31.89	17.29	17.84	21.89	22.13	30.99	31.89					29.4	30.59	20.32	21.06	23.95	24.48
30.67	31.9	33.3	35.22	19.17	19.04	32.49	34.05	29.63	30.23	30.97						19.84	20.62	20.43	21	31.26	33.01
34.34	37.94	34.18	36.12	19.5	19.48	34.54		32.31	33.48	32.82	34.15					27.77	28.32	26.55	27.18	35.41	36
25.68	26.07	33.59	35.26	26.03	26.23	26.82	26.72	34.37	36.43	32.43	34.5					27.6	28.29	18.77	19.31	15.95	16.23
31.42	32.4	31.72	33.21	14.76	14.82	21.91	22.43	26.32	27.14	33.83	34.97					22.78	23.16	23.8	24.62	29.29	29.78
33.21	35.56	27.1	27.42	31.85	32.97	31.71	33.7	21.3	21.72	34.64	35.41					30.81	32.58	28.7	30.63	25.11	24.3
32.77	35.38	33.96	35.5	32.29	33.66	30.52	32.69	34.08	35.38	33.61	35.82					26.92	27.69	32.31	36.12	32.75	34.32
32.94	35.63	22.34	23	32.49	34.05	34.98	36.82	27.01	27.81	27.68	27.02					18.43	18.84	24.26	25.09	29.33	30.21
35.01	37.44	31.78	33.13	34.21	35.52	20.61	21.05	22.62	23.08	26.27	26.55					25.69	26.02	28.66	30.04	29.61	30.56
35.38	37.97	22.4	22.96	35.1	38	33.96	36.01	29.38	30.44	36.44						27.18	27.17	25.26	26.43	32.81	35.49
34.6	36.73	27.26	27.72	33.25	34.85	33.49	36.85	27.34	28.02	36.84						22.22	22.29	24.09	24.61	33.06	35.56
33.56	34.99	27.23	37.15	31.79	34.05	33.14	36.49	29.74	30.53	31.99	34.91					32.51	33.1	31.66	32.91	33.64	36.41
31.67	33.75	33.02	34.31	31.8	34.19	27.73	28.46	29.24	30.06	31.4	32.92					19.31	19.47	21.65	22.26	25.91	26.57
32.53	33.9	26.18	26.58	27.15	27.68	31.36	33.69	29.57	29.99	24.4	24.58					21.67	21.74	33.98	35.15	17.22	17.71
33.3	35.61	32.49	34.12	31.82	33.95	24.68	25.08	19.31	19.67	31.78	33.12					23.1	23.43	32.55	33.68	28.18	29.53
33	34.94	36.56	36.4	29.46	30.02	28.07	28.91	24.99	25.75	26.64	26.92					17.41	18.07	28.66	29.46	26.93	27.77
34.99	38.81	34.68	36.83	16.51	16.63	31.28	33	34.04	35.92	25.9	26.52					33.52	35.14	24.67	25.25	26.9	27.81
17.19	17.38	35.21	36.75	30.38	31.68	19.47	19.95	22.37	22.85	21.85	22.24					21.27	21.11	28.33	29.15	26.03	26.33
31.36	32.44	35.87	37.44	17.01	16.9	33.08	35.1	31.28	32.59	34.46	36.52					33.49	34.34	24.15	24.95	27.42	28.29
32.52	34.81	34.44	35.69	32.12	34.47	33.85	35.3	27.77	28.18	34.32	36.61					33.02	33.99	31.88	34.14	27.41	27.96
33.35	35.71	32.51	34.4	31.13	31.94	31.8	34.04	24.63	24.81	33.24	34.56					34.34	36.47	26.56	27.77	28.27	28.67
33.47	35.43	35.3	37.23	33.8	37.32	31.75	33.31	20.58	20.86	30.61	32.49					14.31	14.27	19.75	20.36	31.61	32.57
33.03	34.76	33.59	35.41	31.1	32.6	31.23	32.94	18.93	19.28	22.41	22.56					24.35	25.02	31.2	32.74	30.73	31.5
30.26	30.99	28.92	29.98	15.31	15.14	34.82	37.6	26.75	27.24	30.4	31.57					30.26	30.85	30.4	31.9	36.15	37.59
33.06	35.32	28.97	29.5	31.8	32.85	32.85	34.14	31.04	32.81	27.87	28.39					33.07	34.58	19.04	19.32	35.84	36.9
28.33	28.94	24.2	24.53	31.23	32.72	26.1	26.75	29.04	30	34.01	35.51					32.31	33.59	25.64	26.53	19.4	19.76
34.25	36.55	26.26	26.9	30.27	31.97	33.83	35.23	23.81	24.4	26.24	27.09					31.55	33.07	23.51	24.32	30.18	30.89
32.91	35.14	28.74	29.35	29.22	29.64	31.84	33.37	23.48	23.89	27.68	28.46					32.34	33.92	24.96	25.71	36.15
33.74	35.93	37.1	37.81	32.92	34.25	32.9	36.13	28.12	29.5	32.43	34.07					32.78	33.66	20.42	21.1	32.49	33.16
32.12	33.82	30.65	30.99	26.59	26.74	28.45	29.32	32.23	33.77	33.66	35.03					33.86	35.76	31.88	34.47	32.05	32.75
33.56	35.11	19.24	19.32	24.44	24.34	34.38		29.45	30.79	33.12	34.6					33.66	34.81	21.47	21.8	25.94	25.64
33.58	35.15	37.4		32.48	33.97	33.9	36.44	32.3	33.93	26.24	26.78					18.65	18.71	14.93	15.22	27.07	27.88
34.56	35.93	33.58	34.64	25.6	26.16	20.58	20.84	28.93	29.96	34.3						19.16	19.11	20.19	20.72	27.87	28.55
33.89	36.44	28.97	30.11	31.96	34.1	24.32	24.99	31.8	34	31.94	33.47					22.32	22.14	21.97	22.68	31.84	32.69
24.02	24.36	30.79	32.16	32.24	33.27	34.07	37.66	29.36	29.56	29.89	31					35.71	40.02	17.1	17.77	33.27	35.2
33.65	36.82	32.08	33.88	20.93	21.05	27.41	27.79	33.82	36.87	31.3	33.49					16.36	16.59	28.63	29.92	34.74	38.03
32.52	33.91	32.1	34.75	32.49	35.03	33.48	35.08	32.7	34.64	25.7	26.17					20.69	20.71	29.52	31.21	24.02	24.25
30.5	31.34	19.41	19.56	33.23	34.55	33.01	35.06	30.77	32.11	32.2	33.69					17.62	17.32	31.91	34.56	23.51	23.8
35.19	37.25	31.73	33.18	25.26	25.65	32.43	35.28	26.29	27.34	28.07	28.53					26.84	26.94	29.03	30.11	32.56	34.13
32.69	33.77	33.12	35.91	23.76	23.75	34.86		27.36	28.32	31.51	33.17					18.56	18.24	17.26	17.53	21.16	21.46
33.65	36.05	33.74	35.16	27.33	27.93	34.55	35.66	23.25	24.15	29.52	30.09					20.05	19.65	15.84	16.44	28.88	29.35
32.31	33.71	34.08	35.47	29.36	30.04	26.39	27.04	22.14	23.17	28.55	29.37					26.85	27.17	18.32	18.62	34.54	36.21
32.55	34.38	32.75	34.04	31.82	35.1	30.77	33.04	31.86	34.3	28.25	29.53					33.92	38.33	20.54	21.09	15.85	16.03
31.59	33.99	35.17		35.19	36.56	27.24	27.92	29.81	32.1	26.71	27.57					31.36	32.46	24.83	25.47	37.44
34.37	37.69	30.88	32.52	25.22	25.63	32.77	36.53	23.11	24.31	23.99	24.56					25.52	26.09	33.3	34.31	33.01	34.59
34.06		31.41	33.31	19.02	18.76	32.07	34.4	28.67	30.42	29.48	31.38					21.72	22.05	21.98	22.63	27.61	28.3
32.62	35.05	31.01	32.75	30.15	31.03	31.69	33.56	24.57	25.49	29.49	30.52					28.07	28.99	19.57	20.06	28.58	29.52
33.51	34.91	31.18	32.74	31.94	32.25	31.89	34.8	30.45	32.54	32.44	34.41					34.77	35.52	32.46	34.23	30.21	31.21
33.08	34.68	35.34		26.07	26.54	22.79	23.44	26.44	27.48	27.12	27.63					19.98	20.66	14.84	15.32	29.82	31
32.43	33.95	30.11	30.74	19.79	20.52	26.88	27.95	22.85	23.89	28.75	29.62					26.72	27.32	15.69	15.84	18.01	18.25
34.21	35.54	31.59	33.36	34.1	36.5	34.02	34.69	21.99	22.82	31.08	33.35					23.18	23.61	14.93	15.16	32.77	34.79
28.73	30.06	32.41	33.12	21.53	21.61	25.82	26.7	27.03	28.01	27.8	28.84					25.5	25.7	29.77	31.51	32.46	33.64
33.75	36.99	33.48	36.73	18.59	18.6	20.51	20.9	30.93	32.93	31.34	33.91					31.73	33.97	19.05	19.23	20.06	20.52
31.16	31.97	29.6	30.27	24.98	24.87	30.16	31.73	30.51	33.23	27.48	28.13					32.6	33.08	19.86	20.38	26.08	26.7
18.24	18.17	33.42	35.16	33.36	35.14	31.56	33.64	30.78	32.58	30.3	32.67					29.72	30.19	15.89	17.01	33.32	33.88
23.5	24	31.59	32.54	20.29	20.48	31.96	33.33	33.19	36.42	26.99	27.51					22.56	22.95	19.34	18.87	28.36	29.27
33.62	35.76	30.22	30.85	21.97	22.42	31.95	33.48	25.24	26.62	26.17	26.39					18.97	18.98	16.96	17.25	17.06	17.29
32.7	34.37	33.08	35.85	33.92	35.35	22.66	23.05	33.04	35.19	24.84	25.44					32.42	32.91	30.07	30.71	32.97	34.33
35.15	36.38	29.13	29.64	35.09	37.59	30.34	31.96	34.1	36.39	28.09	29.16					24.61	24.54	20.61	21.86	27.81	28.69
30.8	33.21	34.78	36.98	21.23	21.36	33.92	36.71	17.71	18.53	28.73	29.47					32.81	34.2	18.51	18.69	23.87	24.51
33.56	35.36	33.23	34.79	24.91	25.09	31.9	33.9	28.85	30.33	15.01	15.11					20.44	20.76	21.72	21.8	25.2	25.7
32.99	35.02	21.94	22.39	32.99	34.5	32.88	37.16	31.66	33.11	22.63	23.15					25.22	26.03	27.76	28.17	32.79	34.02
32.24	34.76	22.3	22.79	33.12	35.5	29.96	31.7	31.89	34.15	23.3	24.06					26.92	27.32	28.92	29.31	33.76	37.36
33.42	36.7	25.95	26.07	15.99	16.61	29.96	32.1	31.37	33.28	32.79	38.09					30.08	31.01	25.17	25.83	22.57	22.94
33.02	34.92	33.89	36.05	26.65	26.81	29.36	31.39	30.75	32.6	32.74	34.52					30.61	31.47	27.14	27.31	30.43	32.11
22.24	22.57	29.74	30.7	33	35.06	25.18	25.95	27.66	28.78	31.15	33.53					32.78	34.58	30.48	31.78	24.89	25.72
17.14	17.25	23.8	24.24	34.71	35.86	26.93	27.76	26.45	27.19	23.68	24.31					34.08	36.14	32.23	34.29	33.08	34.29
23.78	24.06	24.46	24.56	33.7	36.2	31.76	34.18	29.4	30.9	31.71	33.9					28.39	29.09	28.97	30.26	32.77	34.38
25.55	25.94	20.09	20.14	34.14	36.36	33.05	35.49	22.04	23.09	17.62	17.87					34.69	35.55	31.8	33.3	30.82	32.44
33.38	35.59	31.07	31.85	31.44	33.56	32.03	34.04	15.71	16.38	23.5	23.98					34.35	36.53	35.2		30.25	31.65
32.81	35.48	24.61	24.79	32.27	33.3	31.74	33.38	25.05	26.08	22.2	22.87					32.29	34.64	33.98	35.43	24.8	25.02
35.86	37.51	28.92	29.4	35.55	37.78	33.62	37.27	31.13	33.69	33.38	34.88					32.02	33.74	31.32	32.72	17.84	17.96
34.98	36.12	25.2	25.28	22.78	22.96	28.24	29.4	28.69	29.97	32.97	34.5					30.97	31.95	31.08	32.35	17.72	17.76
29.87	31.37	29.41	30.15	33.29	35.11	32.41	35.3	22.75	23.2	32.98	35.6					33.99	35.31	30.36	31.49	34.28	35.11
33.08	34.93	29.54	30.16	32.69	34	29.11	30.6	31.26	33.68	30.33	31.45					34.3	36.09	33.75	35.57	21.8	22.18
30.86	32.65	28.06	28.46	19.7	19.79	21.23	21.86	25.53	26.49	32.67	34.25					32.68	33.94	21.61	22.02	33.95	36.06
32.09	34.3	31.17	32.16	17.36	17.53	30.4	31.77	28.05	28.74	35.43	36.09					32.76	34.35	31.82	33.53	30.31	31.65
31.68	35.33	30.43	30.86	34.35	35.84	21.66	22.35	23.53	24.18	33.88	35.83					29.01	29.6	34.82	35.77	29.98	30.96
30.22	32.16	24.79	24.96	26.94	26.92	20.52	21.12	19.95	20.54	21.03	21.35					33.59	35	18.9	19.16	26.8	27.54
33.5	36.06	28.45	28.96	37.42		30.96	32.14	31.49	33.69	34.3						31.71	33.06	35.29		33.46	35
30.19	31.16	19.76	20.17	31.89	32.97	22.11	22.24	27.71	28.57	26.35	26.91					19.82	19.94	31.27	33.2	31.06	31.98
32.25	33.89	25.04	25.63	29.51	29.68	27.99	28.44	29.06	30.8	27.7	28.42					34.44	36.45	25.96	25.99	32.73	34.43
33.71	35.36	34.89	38.13	33.21	34.45	30.99	32.21	33.02	34.6	26.57	27.07					27.31	27.61	21.62	22.25	32.58	34.08
33.53	35.96	30.99	31.83	15.91	15.75	29.11	30.16	26.74	27.79	28.28	28.91					18.49	18.37	24.88	24.56	26.9	27.95
35.55		32.65	35.25	33.38	34.14	33.3	34.95	17.46	18	31.78	33.8					19.86	19.55	30.7	31.82	33.81	34.85
33.72	37.22	14.79	15.09	29.45	29.82	32.37	33.92	30.87	33.01	29.85	31.14					33.58	34.79	18.94	19.36	30.03	31.1
28.79	29.62	15.55	15.75	34.95	36.12	34.73	39.33	15.92	16.36	31.78	33.41					25.55	25.61	14.29	14.27	34.49
24.81	25.27	32.41	34.45	16.51	16.42	32.97	34.59	17.82	18.49	31.47	33.18					19.5	19.17	29.56	30.43	30.64	31.83
36.6	36.97	35.07		25.16	25.25	31.68	33.55	32.58	36.21	29.95	31.39					33.03	33.71	22.45	23.16	27.92	29.06
33.38	35.04	36.17	38.12	34.36	35.99	27.25	27.2	24.16	24.58	33.89	35.07					33.32	34.81	18.19	18.55	33.5	35.58
28.32	29.15	29.88	31.38	34.4	36.98	31.61	33.01	31.7	33.71	32.69	33.74					31.57	32.54	22.53	23.02	16.57	16.89
32.56	34.91	17.38	17.73	20.12	19.67	30.64	33.05	30.15	31.46	29.56	30.02					33.78	35.21	27.43	28.01	30.88	31.81
33.61	35.64	32.89	34.93	33.43	34.75	31.74	34	24.08	24.74	30.95	32.16					31.12	32.12	17.56	18.12	35.41
25.9	26.24	29.95	30.33	29.92	30.59	33.05	35.84	31.66	34.39	34.62						34.42	35.83	28.49	29.12	31.14	32.38
27.55	27.78	27.39	27.94	27.47	27.93	29.12	30.12	30.01	32.71	27.02	27.59					28.53	28.72	24.1	24.44	27.79	28.75
24.08	24.33	30.58	32.04	33.54	35.15	25.56	26.36	29.72	31.74	36.4						35.51	37.3	16.51	16.71	34.88	36.64
29.59	30.6	32.72	34.72	25.79	26.25	25.06	25.68	29.33	31.21	32.05	32.98					35.36	37.78	22.73	22.78	29.92	30.84
33.86	36.36	32.81	34.55	31.47	32.7	21.12	21.82	29.42	31.41	35.63	36.5					21.96	21.58	17.42	17.52	29.82	30.97
32.13	34.12	30.8	32.59	29.49	29.91	15.67	16.09	22.42	23.41	34.17	35.12					26.34	25.93	22.86	22.91	20.01	20.1
32.02	33.44	30.45	31.5	31.62	32.77	32.81	34.58	28.27	29.83	28.88	29.02					29.67	30.65	23.09	23.16	30.46	30.76
30.12	31.48	32.7	35.67	27.13	27.38	29.96	31.7	26.61	27.8	30.34	30.95					25.56	25.54	17.61	17.68	30.19	30.62
34.37	35.84	34.76	35.93	31.83	33.5	31.87	34.66	21.57	21.94	30.68	32.59					35.02	36.42	24.23	25.06	14.79	14.56
34.44	36.52	29.2	31.19	26.01	26.28	26.36	27.03	24.37	24.54	27.26	27.74					20.27	19.79	15.08	15.06	32.6	33.36
34.45	36.7	35.36	39.22	32.97	34.04	33.32	35.93	27.23	27.58	31.16	32.5					27.37	27.25	27.76	28.01	32	32.71
34.27	36.03	34.79	36.11	33.83	36.71	32.53	35.19	29.82	30.31	34.51	37.11					21.3	21.06	27.92	28.35	31.1	31.68
32.09	33.41	35.5	37.36	29.03	29.26	34.08	37.48	26.12	27.35	24.59	24.87					31.4	31.36	29.2	29.73	15.18	15.21
29.17	30.09	29.51	29.67	30.8	32.09	33.68	36	25.68	26.38	35.34	36.37					36.2		33.7	35.13	26.17	26.48
35.32	36.94	35.26	36.97	19.74	19.78	32.18	33.32	15.48	16.51	33.11						17.09	16.73	35.18	36.89	35.53
33.51	34.94	22.44	22.81	28.51	28.95	30.42	32.74	30.19	32.27	31.56	33.18					36.34	36.3	29	29.2	30.61	31.5
29.72	30.24	31.87	33.09	31.71	33.99	30.18	32.1	34.71	36.27	31.08	32.33					19.56	19.15	24.68	24.78	19.29	19.32
32.17	33.28	33.93	35.69	28.55	28.96	20.8	21.42	30.64	32.66	33.94	36.33					28.27	28.68	30.4	31.25	21.75	21.81
33.66	34.79	33.93	35.07	25.08	25.44	24.94	25.76	27.81	29.3	36.38						36.55	36.57	34.31	35.47	33.86	35.1
28.4	28.92	32.86	34.16	31.64	32.37	23.82	24.15	29.47	30.84	15.56	15.62					25.91	26.33	26.25	26.8	23.74	23.74
32.45	35.14	33.89	35.5	28.93	29.24	23.83	24.84	23.47	24.72	23.06	23.46					23.36	23.74	16.15	15.9	23.47	23.37
33.18	35.47	33.89	35.2	26.36	26.34	31.39	33.95	21.23	21.93	14.98	15.14					21.69	22	16.59	16.71	23.32	23.62
35.19	37.87	36.64		26.5	26.53	29.25	31.04	27.39	28.38	32.22	33.67					23.12	23.69	25.75	26.14	32.6	33.52
33.92	35.8	33.86	36.75	31.2	32.1	25.85	26.93	25.72	26.11	33.42	35.14					22.6	22.92	21.75	22.08	34.28	35.3
32.68	34.52	26.05	26.37	35.26	38.38	29.51	31.59	35.46		29.94	30.85					20.99	21.37	24.39	24.72	17.79	17.75
30.65	33.15	26.2	26.15	28.89	29.52	32.67	35.23	21.62	22.19	30.94	31.94					21.22	21.66	32.75	33.93	19.98	20.21
33.53	35.86	29.83	30.02	35.11	37.72	34.35	36.48	24.27	25.19	28.27	28.88					33.21	37.27	32.32	33.54	16.31	16.51
14.87	14.9	34.81	37.22	31.94	32.72	33.96	36.78	22.25	23.08	27.78	28.24					22.99	23.48	23.63	23.65	22.85	23.42
35.24	38.12	23.65	24.27	28.73	29.39	32.36	35.47	27.1	28.07	24.89	25					21.04	21.61	19.41	19.57	31.75	32.89
33.48	34.9	31.4	33.69	32.78	33.93	27.81	28.48	24.63	25.2	32.29	34.08					26.93	27.51	17.78	17.72	30.35	31.77
36.09	37.81	21.62	21.92	33.08	34.03	27.18	28.42	22.43	22.92	31.65	33.96					16.31	16.73	33.94	35.51	33.04	37.27
21.95	22.27	29.11	29.59	14.11	20.89	22.68	23.05	22.38	22.98	28.25	29.21					26.16	26.83	16.09	15.86	28.04	28.71
35.21		35.57	37.31	30.99	31.69	32.73	35.11	24.13	24.87	23.4	24.01							34.21	35.92	33.72	35.08
21.18	21.39	33.16	35.58	26.55	26.65	28.33	28.73	24.05	24.92	22.89	23.77					27.0346	27.7668	21.55	21.81	16.38	16.41
35.77	37.14	16.68	16.9	31.8	33.68	19.3	20.04	18.45	19.01	30.93	33.05							36.54	37.68	31.01	31.67
28.93	29.96	27.51	28.14	21.22	21.48	25.5	26.46	15.77	16.34	31.33	33.32					27.03	27.77	23.81	24.06	15.79	15.99
19.8	20.02	21.38	22.33	34.55	36.45	31.74	33.84	27.31	28.66	29.41	31.38							25.75	26.46	14.96	14.8
32.01	33.72	34.05	36.62	34.73	37.89	31.22	33.76	28.16	29.74	23.28	23.49							18.27	18.85	18.67	18.88
33.71	35.98	23.55	24.1	33.99	35.97	32.56	34.97	24.93	25.79	26.6	27.01							24.02	24.53	19.66	19.87
28.81	29.82	33.84	37.35	33.19	36.19	32.48	34.74	19.43	20.15	22.46	22.86							20.15	20.2	26.06	26.51
32.75	35.24	19.35	19.93	31.66	32.75	31.9	34.89	23.4	24.36	36.41								31.92	33.5	28.04	28.54
33.17	35.42	33.86	35.86	33.36	34.21	17.41	17.48	25.99	26.7	32.68	34.08							27.32	27.92	16.18	16.15
32.17	34.57	26.86	27.11	33.08	35.25	22.19	22.58	19.76	20.39	30.22	31.69							27.44	28.59	17.03	17.1
29.91	31.49	34.82	36.39	33.12	34.59	31	32.61	18.19	18.87	33.13	34.6							32.05	33.81	31.81	33.12
34.62	35.61	25.45	25.97	34.83	35.75	29.41	29.78	28.37	29.86	27.22	27.47							28.03	29.9	33.3	34.76
34.33	36.93	21.24	21.19	34.91	37.09	21.61	21.4	28.06	29.19	28.46	29.56							20.29	20.77	31.47	31.77
29.74	31.09	18.27	18.4	35.76	36.97	24	23.87	28.82	30.08	32.9	34.81							30.59	31.76	30.24	31.81
29.03	29.53	18.67	18.79	16.44	16.27	33.18	34.69	26.32	27.39	29.61	31.06							22.8	23.74	22.11	22.52
33.42	35.43	16.92	16.94	32.88	34.6	32.28	33.06	29.61	31.14	31.36	33.35							24.96	25.94	26.64	27.73
35.47	38.06	32.07	34.21	32.14	33.51	31.92	34.88	29.59	31	34.39	35.94							28.23	29.48	32.02	33.62
31.7	33.93	19.76	19.77	33.74	34.91	28.05	28.88	29.97	31.3	21.69	22.34							16.63	17.64	29.77	30.07
32.88	34.25	20.75	20.79	24.04	24.41	30.7	31.34	15.41	16.04	32.46	34.68							16.93	17.61	22.29	22.69
29.89	30.7	16.64	16.36	34.31	37.1	26.98	27.03	33.56	38.15	32.41	33.8							15.73	16.22	32.91	35.61
23.33	23.63	32.68	33.59	34.14	35.18	28.69	29.14	17.45	17.9	32.32	33.98							28.21	29.52	31.84	33.83
34.04	35.57	17.55	17.59	32.27	33.46	34.19	35.84	21.08	21.64	30.25	32.5							20.23	20.71	32.32	37.09
34.58		33.25	35.69	26.81	27.06	29.22	30.33	34.38	36.43	35.66								23.12	24.03	35.24	37.38
34.92	36.44	24.62	24.67	32.78	33.75	22.7	22.89	32.84	35.16	30.39	31.55							28.49	29.67	27.8	28.34
35.08	38.02	27.05	27.57	22.23	22.4	31.69	34.16	24.46	25.14	28.84	29.91							21.05	21.61	34.4	36.68
32.81	34.28	29.86	31.3	27.34	27.67	34.15	36.58	31.61	33.27	35.04	39.04							25.98	26.85	19.18	19.47
19.23	19.46	30.7	31.72	18.24	18.42	20.01	20.25	26.37	27.52	35.9	37.14							17.93	18.49	18.62	18.83
28.09	28.6	34.98	37.81	19.8	19.9	20.66	21.28	30.57	31.9	23.51	23.62							21.39	22.02	32.92	33.73
28.44	28.76	31.88	32.97	30.06	31.46	14.43	14.59	27.09	28.02	35.95	36.6							18.49	19.05	17.75	18.05
31.49	32.72	29.35	29.87	23.99	24.12	34.04	35.69	27.98	29.1	33.77	35.28							17.21	17.62	23.79	24.31
34.39	36.8	27.7	28.1	26.81	27.28	29.2	29.99	24.54	25.34	18.35	18.32							35.88	37.48	31.17	32.55
33.1	34.95	32.76	35.34	31.26	31.83	31.65	33.12	17.53	18.02	29.25	29.25							27.25	28.37	32.86	33.95
33.37	35.48	30.54	31.28	24.89	24.86	24.54	24.8	20.23	20.72	30.51	30.51							29.53	31.92	25.21	25.84
35.49		34.39	37.09	23.06	23.04	31.79	34.16	23.94	24.75	32.41	32.91							22.46	22.96	25.46	25.94
29.49	30.32	32.53	34.64	31.83	33.66	27.78	27.46	26.65	27.4	33.07	34.8							23.74	24.44	17.17	17.43
27.47	28.14	25.46	26.12	16.14	16.1	34.19	36	26.78	27.42	24.73	24.92							20	30.09	18.58	18.9
30.27	32.47	31.97	33.91	19.87	20.04	23.08	21.96	24.98	26.03	36.8	36.71							24.06	23.99	17.36	17.6
29.57	30.35	31.23	32.9	33.05	34.76	26.83	27.43	29.31	31.03	36.85								33.9	34.99	22.13	22.63
14.6	15.01	30.4	31.27	35.61		32.22	34.27	26.91	28.09	35.53								31.11	32.31	20.42	20.73
33.37	36.68	35.01	35.8	29.07	30.08	31.61	32.15	25.82	26.78	34.6	34.69							32.44	33.13	32.4	34.46
23.27	23.88	33.68	34.51	23.76	23.77	27.31	27.17	30.43	32.35	37.38								32.45	33.32	18.48	18.8
30.9	31.89	33.56	35.17	15.11	15.47	29.31	30.59	19.75	20.57	33.52	35.01							30.79	32.17	29.55	30.44
24.27	24.72	33.83	36.99	30.98	32.49	32.64	34.17	27.52	28.56	24.77	25.09							22.58	22.83	27.41	28.2
29.41	30.35	27.44	27.57	29.73	30.58	22.83	23.07	32.16	36.23	20.64	20.8							30.65	31.12	33.33	37.06
33.57	34.93	32.3	33.87	20.09	20.28	33.86	34.77	32.59	36.38	29.67	30.11							22.92	22.99	20.43	21.1
23.95	24.39	33.85	34.85	34.64	36.49	29.43	29.65	26.31	27.15	30.61	33.05							30.18	31.28	32.99	34.26
33.29	35.83	34.68	37	31.98	35.41	25.59	25.67	19.56	20.59	31.19	33.37							26.32	27.09	29.22	30.1
31.53	33.2	28.24	28.74	30.8	32.54	32.39	33.43	25.04	26.16	27.18	27.52							29.78	30.87	35.85	37.62
34.86		30.8	31.77	28.92	29.59	21.75	21.62	26.84	27.71	32.47	33.84							32.19	34.19	35.81	37.54
25.73	26.3	30.19	31	30.7	31.97	21.6	22.45	27.91	29.41	33.22	35.9							30.99	32.89	34.93	35.33
22.4	22.8	32.05	33.05	29.7	30.51	31.62	33.96	31.62	33.92	26.16	26.76							31.29	32.28	25.58	26.16
35.32		33.88	36.34	31.47	33.2	32.09	33.75	31.18	33.95	21.97	22.29							18.46	18.84	17.82	18.22
33.21	35.12	24.42	24.75	25.71	25.77	32.62	33.92	23.12	23.61	25.08	25.56							20.21	21.04	33.32
35.5	35.97	35.59	37.41	25.01	25.08	32.09	34.45	32.71	34.79	18.31	18.58							27.75	28.24	30.64	31.71
33.51	34.55	19.54	19.66	34.78	36.36	22.75	23.35	33.15	36.23	18.67	19.03							22.4	23	18.56	18.95
31.78	32.39	27.76	28.25	32.86	34.12	26.41	27.34	31.31	33.51	34.25	36.64							31.43	33.12	26.42	27.1
35.69		34.98		26.59	27.09	32.39	34.81	28.06	28.73	35	36.81							23	24.03	22.31	23.07
30.9	33.21	30.73	32.12	27.73	28.16	25.53	26.2	32.91	37.55	30.29	31.61							28.92	29.77	28.67	29.18
30.76	32.4	32.56	35.09	32.41	34.76	18.38	18.77	33.38	36.86	24.79	25.35							21.5	21.97	22.22	23.05
33.58	35.46	35.06		30.26	31.06	32.54	36.35	17.88	18.38	33.39	34.41							26.06	26.48	30.33	31.37
30.19	31.15	31.84	32.91	34.78		30.85	32.65	23.79	24.6	32.12	34.2							18.08	18.53	31.93	33.11
31.36	32.2	30.19	32.19	29.76	30.34	32.24	34.59	35.43		20.39	20.91							22.14	22.6	23.13	23.89
34.35	36.15	32.51	33.81	20.39	20.34	32.88	35.26	31.37	32.79	33.12	33.85							19.52	19.94	14.8	15.36
31.35	31.93	26.99	27.7	31.89	33.08	33.08	35.09	19.72	20.62	33.51	35.78							19.24	20.02	27.16	27.71
26.68	27.11	30.06	30.83	34.6	36.78	21.38	21.23	32.32	34.31	32.16	33.25							20.11	20.71	15.85	16.11
23.76	24.27	32.33	33.64	33.31	34.38	32.93	34.26	31.2	32.89	33.1	34.96							24.62	25.06	15.86	16.42
28.13	28.55	17.84	18.01	16.52	16.56	30.02	31.33	25.03	25.81	33.43	35.08							20.27	20.64	18.05	18.52
31.25	32	32.88	34.27	31.75	33.67	32.89	34.37	35.19		34.37	35.75							24.91	25.45	33.68	35.15
33.18	34.08	31.15	33.24	32.57	34.25	31.36	32.82	22.16	23.03	30.63	32.27							23.15	23.75	18.06	18.47
23.33	23.75	32.94	35.39	31.63	33.22	32.82	35.27	33.4	35.58	27.25	27.65							31.89	33.41	30.17	31.82
30.34	31.73	15.34	15.75	31.58	32.8	29.57	30.39	17.69	18.29	21.88	22.29							15.49	15.57	27.38	27.76
32.51	34.33	27	27.67	28.5	28.63	30.41	32.82	26.55	27.52	32.53	34.6							31.43	33.48	19.38	19.85
27.49	28.12	18	18.09	33.16	34.77	29.69	30.74	28	28.85	30.02	31.27							24.99	25.45	24.55	24.87
31.61	33.18	34.18	36.52	31.67	32.93	31.07	32.51	28.38	29.61	32.39	34.08							23.38	23.9	22.89	23.75
29.22	29.57	28.36	28.84	33.17	34.94	24.32	24.58	30.75	32.23	30.55	31.68							16.12	16.64	33.12	34.32
31.54	32.48	18.4	18.9	33.78	35.12	26.23	26.97	31.1	32.59	20.45	20.86							31.65	33.16	22.03	22.39
32.78	33.56	20.94	21.67	31.61	34.14	32.66	34.68	32.64	34.89	26.99	27.49							27.53	28.64	19.5	20.18
24.74	25.45	33.82	35.86	25.92	26.46	33.41	35.32	29.11	30.35	32.62	34.99							20.05	20.73	29.5	30.2
34.61	36.41	15.93	16.36	28.38	29.24	31.29	33.09	18.25	18.87	30.6	31.62							18.72	19.12	32.73	34.22
29.35	30.03	33.51	35.75	27.24	27.94	31.77	34.08	23.06	23.56	27.52	28.03							26.51	27.41	32.63	33.47
35.05	37.51	32.2	34.57	32	33.64	32.39	34.6	29.39	30.98	34.47	35.92							24.77	25.36	23.44	24.09
32.76	35.05	35.7	37.73	31.14	32.5	30.81	31.99	31.74	33.48	33.09	38.37							16.38	17.02	22.37	22.96
31.53	33.57	29.6	30.09	32.09	34.15	24	24.6	15.02	15.38	32.3	34.56							22.13	22.78	18.68	19.11
31.77	33.84	14.79	15.56	30.81	32.77	32.42	35.13	28.23	29.01	31.59	33.86							29.62	31.32	23.99	24.72
34	36.71	15.12	15.73	30.23	31.48	29.25	29.92	30.1	31.97	33.93	38.17							28.55	30.22	27.79	28.55
25.22	25.74	24.47	25.39	31.75	33.83	31.31	34.22	34.64		34.12								31.64	33.31	34.64	35.52
29.98	32.41	34.23	35.88	29.64	30.64	31.11	33.2	30.83	32.89	31.78	33.99							22.9	23.62	23.28	23.99
32.81	34.18	34.06	36.99	29.89	31.9	30.25	31.58	31.33	33.78	31.17	33.32							26.16	27.2	21.99	22.58
16.33	16.74	18.11	18.81	34.14	35.4	19.43	19.82	31.64	33.71	34.88								30.45	33.15	27.59	28.66
23.23	23.71	30.34	31.89	31.85	33.79	21.63	21.57	32.66	34.48	26.45	27.19							24.44	25.65	25.46	26.11
33.77	35.51	30.42	32.07	30.79	32.82	31.5	36.09	31.56	33.51	34.07	35.57							22.92	23.6	24.82	25.34
33.67	35.73	33.66	35.91	34.24	34.69	30.29	32.37	22.37	22.72	32.75	35.78							15.62	15.17	21.77	22.1
29.96	30.59	32.58	33.97	31.85	32.69	29.8	32.06	18.71	18.82	24.59	25							35.63	38.81	19.48	20.1
32.36	35.86	31.23	32.96	31.62	32.29	31.19	33.49	32.41	34.12	21.46	22							16.52	16.43	22.88	23.4
32.2	33.32	34.24	37.73	32.27	33.69	25.37	26.36	33.77	35.1	22.45	22.9							16.13	16.63	27.61	28.28
32.15	33.18	36.07		33.14	35.06	23.46	24.15	32.23	33.44	28.58	29.32							20.24	20.65	35.55
27.41	27.91	34.01	35.58	32.61	33.63	21.02	21.35	28.95	30.28	32.75	35.88							20.68	20.86	35.39	35.69
34.71		32.64	35.62	35.35	37.04	31.4	34.16	32.78	34.65	31.54	34.24							23.47	23.79	22.34	22.84
15.33	15.61	32.33	35.21	30.9	31.81	15.27	15.98	31.09	32.22	30.2	31.68							15.89	15.98	32.26	33.07
18	18.14	34.1	37.02	17.15	16.91	32.07	34.59	29.56	30.76	29.42	30.61							16.34	16.6	32.65	33.95
27.59	28.69	33.1	35.59	35.33	37.39	24.57	25.32	32.26	33.92	28.46	29.7							31.96	35.14	33.94	37.35
35.51		34.71	37.04	31.56	32.55	27.18	27.93	32.56	33.96	30.79	32.64							16.56	16.66	27.77	28.6
36.56		32.5	34.54	31.79	33.15	33.9	36.17	30.87	32.38	23.53	24.11							19.87	20.11	30.94	31.96
30.26	31.48	32.43	33.75	30.44	30.5	34.12	36.26	29.15	30.86	31.18	32.68							18.63	18.7	27.74	28.25
30.58	31.57	33.55	34.81	30.03	30.47	26.27	26.59	34.09	37.18	31.57	33.62							19.36	19.66	20.41	20.74
31.58	33.21	33.46	35.03	21.77	22.18	33.55	35.03	34	34.92	26.43	26.78							30.81	32.98	18.68	19.25
36.69	37.87	31.98	34.13	26.03	26.14	34.03	35.95	28.31	28.85	31.62	33.59							16.79	16.66	17.33	17.68
30.59	32.33	37.37		24.17	23.83	34.28	38.93	32.58	36.34	19.44	19.81							17.68	18.08	27.44	28.19
31.16	33.34	19.02	19.5	17.99	17.8	33.75	37.37	33.88		33.74								30.11	31.35	21.25	22.05
22	22.52	33.63		24.17	24.22	30.34	31.39	24.18	24.94	34.81	36.13							19.64	19.69	17.73	17.91
24.16	24.88	32.83	34.45	20.31	20.16	20.83	20.94	33.18	35.13	15.82	15.86							29.46	29.89	17.53	17.92
34.88	37.45	32.58	34.92	27.17	28.01	29.83	30.5	31.78	33.19	30.75	30.96							20.45	19.97	30.79	31.99
28.59	29.56	33.17	35.98	28.24	28.63	32.56	34.49	31.48	33.95	34.5	35.1							32.51	34.12	30.68	32.08
31.32	33.31	34.06	35.7	31.84	34.26	32.12	33.61	33.6	35.86	33.14	35.75							23	22.91	18.52	19.04
25.24	26.12	33.84	35.91	27.92	28.24	32.47	34.64	26.6	27.23	26.46	26.89							17.92	18.11	16.71	17.15
33.06	33.98	34.29	35.87	34.58	35.06	30.85	34.25	28.14	29.23	35.39	37.07							17.16	16.9	29.49	30.71
27.63	28.31	20.16	20.56	18.23	18.16	30.52	31.7	33.3	34.91	28.73	30.01							18.56	18.45	27.14	28.23
21.85	22.38	34.22	36.11	15.65	15.62	24.09	24.52	19.59	19.94	29.89	30.86							25.99	26.64	27.05	28.1
32.97	35.43	30.61	31.83	26.31	25.96	23.09	23.72	22.48	22.97	32.82	34.05							18.13	18.56	31.97	33.82
31.8	34.73	33.68	35.84	17.95	17.89	31.15	32.1	32.45	34.34	32.89	35.45							19.05	19.17	20.05	20.48
31.07	33.43	30.79	32.63	31.87	33.74	32.64	34.17	32.74	35.12	18.99	19.66							19.51	19.86	29.9	31.34
32.35	35.9	34.55	35.66	24.36	24.5	25.66	25.25	25.86	26.49	33.01	35.49							19.38	19.7	26.73	27.66
19.39	19.32	31.42	33.71	27.56	27.83	32.84	33.78	27.82	28.47	26.1	26.53							17.07	17.45	29.5	31.35
35.56		18.36	18.68	35.28	36.59	30.94	33.17	33.12	34.49	33.25	35.82							19.21	19.65	31.35	33.36
30.43	31.6	34.65		34.48	35.87	33.62	33.64	26.16	26.66	29.11	29.28							26.74	27.19	32.07	34.17
31.55	34.34	30.94	32.59	32.99	34.19	32.58	35.1	30.76	32.21	21.38	22.01							25.95	26.75	34.23	34.71
31.59	33.72	33.78	35.58	26.78	27.4	19.12	19.23	31.49	33.31	29.3	30.25							17.56	17.73	35.08	36.23
33.2	36.2	33.89	35.99	28.08	28.7	17.05	17.3	29.94	31.48	32.77	34.95							25.58	26.28	16.93	16.93
31.31	33.58	29.79	30.93	35.8	38.26	30.36	31.94	31.18	33.39	34.06	36.46							20.19	20.59	23.95	24.09
34.75	36.38	27.3	27.71	16.78	16.78	27.16	27.5	32.02	33.95	32.94	35.03							20.05	20.46	27.22	27.61
33.04	34.94	24.15	24.61	37.04	38.41	33.38	35.07	31.07	31.77	31.44	32.61							22.94	23.4	22.42	22.66
33.6	34.85	27.31	27.89	27.85	27.9	31.95	33.98	32.01	33.43	31.71	33.21							23.23	23.68	34.27	36.43
25.32	25.88	20.34	20.82	32.84	34.78	33.89	36.07	29.04	29.36	33.82	36.26							14.72	15.12	31.09	31.78
34.72	38.16	33.23	35.71	33.22	34.23	33.98	37.24	20.98	21.68	26.73	27.58							29.69	31.28	27.9	28.5
31.88	32.93	30.66	32.51	19.62	19.47	32.77	35.38	32.51	34.52	34.82	36.2							32.57	34.53	32.3	33.16
32.99	34.83	20.46	20.75	26	25.77	24.42	25.11	20.48	21.26	34.98								29.81	30.42	33.11	34.24
29.91	30.35	33.07	34.94	25.81	25.95	23.14	23.12	21.49	22.15	20.26	20.59							31.08	32.69	23.28	23.61
32.49	33.28	24.68	24.98	31.81	32.69	31.48	33.84	25.44	26.41	24.23	24.72							19.57	20.12	20.51	21.2
35.94	38.12	24.46	24.69	31.3	31.75	25.27	25.86	27.65	29.36	15.18	15.41							30.22	33.2	20.3	20.69
35.84		36.71	41.99	24.7	24.52	22.79	23.58	27.85	28.91	20.44	20.62							31.35	32.99	27.71	28.32
30.01	30.94	35.11	36.29	35.24		31.87	33.65	16.42	17.09	32.45	33.58							30.97	33.26	16.63	17.07
32.87	35.08	28.7	29.61	18.65	18.6	28.13	29.32	29.14	30	32.65	33.75							26.73	27.54	27.62	28.85
34.82	37.8	20.3	20.77	32.82	33.78	25.32	26.55	17.08	17.32	34.9	35.73							31.13	32.02	32.06	33.2
34.55	38.25	18.9	19.23	31.82	34.08	30.48	31.96	29.2	31.61	33.23	35.23							16.64	16.77	26.06	26.23
33.44	35.31	28.32	29.21	21.31	20.94	33.24	35.11	22.88	23.51	33.12	34.1							31.94	32.83	31.43	33
35.22	37.82	23.89	24.46	32.33	34.54	33.32	34.87	25.59	26.25	30.55	31.22							28.93	29.91	21.18	21.4
35.87		25.01	25.63	24.32	24.24	33.27	35.92	28.48	29.95	30.31	31.24							31.75	33.1	23.66	23.9
31.23	32.66	33.94	35.73	31.97	33.08	32.14	33.42	27.09	27.92	30.61	31.88							16.02	16.13	24.6	25.24
27.74	28.51	22.82	23.36	26.09	26.07	31.96	33.95	22.17	22.94	31.66	33.05							18.54	18.64	30.09	31.68
20.95	21.54	35.37	37.07	33.02	34.69	26.71	26.64	21.92	22.84	35.18	37.36							15.3	15.75	26.29	26.85
15.18	15.54	36.11	37.11	29.17	29.64	31.67	34.48	29.9	31.92	22.96	23.82							28.61	29.22	23.01	23.26
27.62	28.09	37.49	37.85	26.98	27.08	27.72	28.02	25.43	26.27	34.05	35.15							19.98	20.21	21.48	21.57
24.28	25.07	34.11	37.83	33.49	34.71	25.73	25.48	23.92	24.59	34.03	34.97							19.92	20.03	36.88
30.71	32.54	24.2	24.75	28.59	29.22	26.04	26.19	29.49	28.68	35.01	35.35							31.78	32.92	34.13	35.65
30.28	31.59	30.28	31.51	28.96	29.37	20.59	20.81	29.87	32.25	35.3	36.62							27.95	28.16	26.47	26.86
35.11	36.62	14.3	14.66	20.03	20.18	31.55	34.11	24.66	25.67	33.12	35.11							32.73	34.1	25.1	25.36
24.19	24.59	28.04	28.56	23.03	23.67	25.98	26	31.6	32.86	35.63	36.49							24.64	25.44	33.51	36.12
35.45	37.84	27.95	28.54	27.26	27.73	15.21	15.6	28.94	29.89	35.88								20.23	20.29	31.12	32.15
32.36	33.28	30.89	32.15	29.27	30.66	26.6	27.26	34.41		35.01	35.94							28.57	29.3	33.88	36.52
27.41	27.89	31.72	33.73	26.78	27.6	23.79	24.37	33.27	35.1	34.4	35.51							27.2	27.98	29.44	30.38
20.3	20.51	31.72	33.99	31.34	33.58	31.84	33.38	20.78	21.54	30.87	32.97							30.01	30.81	25.65	26.11
33.88	36.48	35	36.68	31.34	32.64	19.52	19.68	27.36	28.41	32.16	33.61							29.87	30.45	31.29	32.26
34.17	36.28	31.6	32.72	33.11	34.69	20.81	21.19	31.29	33	34.23	35.6							22.1	22.53	36.56
36.43	38.19	31.64	33.51	26.36	26.59	31.59	34.04	32.36	34.19	31.34	33.7							19.94	20.74	31.82	32.51
27.5	28.21	34.46		20.25	20.32	34.45	38.19	27.38	28.22	22.22	22.61							31.01	32.45	34.13	35.9
27.12	27.58	33.69	37.58	20.44	20.43	32.75	34.22	30.28	31.43	30.44	32.96							27.09	27.74	16.83	16.76
19.25	19.82	20.08	20.41	23.63	23.66	30.04	31.88	30.11	31.28	29.37	29.64							28.34	29.68	33.48	34.79
27.65	28.58	33.97	35.09	20.87	20.81	25.67	25.96	28.29	28.99	33.42	35.38							33.49	37.48	30.81	31.33
27.83	28.54	33.86	35.32	19.82	19.43	33.07	34.52	18.15	18.78	36.55	38.15							22.19	22.82	33.32	34.49
29.5	30.51	33.49	35.3	18.8	18.64	34.06	35.66	26.15	27.17	34.8	36.39							24.78	25.75	30.82	31.85
30.51	32.56	31.27	31.85	32.14	32.93	31.44	32.36	31.31	33.05	29.03	31.04							33.67	36.21	32.07	33.92
28.79	29.99	31.99	33.93	21.39	21.21	34.06	34.79	31.79	33.53	34.89								23.47	24.25	33.52	34.17
33.68	35.37	25.61	26.08	34.17	35.82	35.36	37.35	23.94	24.68	26.69	26.52							19.46	19.73	31.65	33.26
30.03	31.33	31.18	33.08	36.66		33.09	34.52	25.3	26.16	35.42	35.68							29.81	31.52	19.45	19.91
32.22	33.6	30.88	31.97	35.16	37.02	21.73	21.53	23.42	24.33	25.95	26.63							30.97	32.67	22.5	23.42
20.57	20.74	33.65	35.42	35.33		33.21	33.72	29.22	30.27	20.13	20.39							20.74	21.11	17.47	17.68
28.5	28.99	30.27	31.05	31.01	31.67	19.87	19.38	27.71	28.37	34.86	37.23							15.43	15.99	30.03	31.64
26.6	27.09	29.56	30.3	31.09	31.74	33.83	35.29	16.07	16.6	18.11	18.11							21.18	21.84	30.21	31.43
24.23	24.55	31.17	32.64	35.01	38.55	29.1	30.43	29.5	30.74	29.19	29.29							31.05	32.82	23.51	23.74
19.92	20.26	33.48	38.42	31.17	31.8	33.13	36.33	28.94	30.32	33.19	35.46							26.15	26.97	20.75	21.14
18.56	18.91	23.38	23.96	31.19	33.55	22.75	22.98	21.48	22.2	33.84	35.59							25.24	26.45	27.12	28.11
25.22	26.11	32.53	34.76	30.34	30.89	25.98	26.27	32.67	33.75	34.53	37.51							20.41	20.92	29.7	30.85
14.27	14.66	19.98	20.39	26.95	27.35	24.02	24.11	30.41	32.37	34.38	37.7							29.38	30.8	27.68	28.69
32.53	34.48	28.44	29.51	30.94	31.63	32.05	33.28	24.05	25.04	32.4	34.15							23.15	23.88	25.19	25.82
34.29	36.15	32.57	34.61	19.4	19.76	18.16	18.29	29.62	31.4	34.66	37.54							29.83	31.1	24.11	24.77
33.92	36.38	25.69	26.3	29.58	30.12	30.8	31.75	31.68	33.4	20.37	20.59							29.08	30.25	33.97	35.48
34.35	36.58	18.59	19.24	18.84	19.12	33.12	35.51	33.4	34.9	17.59	17.62							25.25	25.73	13.71	14.02
33.48	36.23	31.77	33.25	34.29		29.69	31.28	29.12	30.08	33.11	34.56							25.08	25.65	30.7	32.02
34.4	36.36	30.38	31.24	29.97	30.68	33.83	36.67	33.77	34.9	26.57	27.17							19.23	19.73	22.99	23.45
27.17	27.62	33.72	36.58	31.16	31.81	24.43	25.3	31.18	32.2	20.42	21.17							26.85	27.98	26.32	26.72
34.09	35.91	22.62	23.12	28.04	28.48	34.48	38.02	29.34	30.06	22.27	22.7							24.01	25.04	17.25	17.6
32.2	33.75	36.48	36.87	31.72	33.01	31.1	33.48	34.87	36.02	31.3	33.14							25.79	27.13	33.01	35.05
34.21	34.88	32.19	33.27	33.29	35.17	21.12	21.13	25.09	25.45	33.56	35.9							21.4	22.03	30.32	31.28
33.55	35.65	21.61	21.72	29.49	30.53	28.26	28.75	26.48	26.91	24.37	24.9							31.23	32.91	21.47	21.27
30.75	31.85	21.24	22.18	31.5	32.8	30.88	32.56	24.76	24.93	33.11	34.94							31.77	34.46	35.09
25.2	25.57	33.28	35.53	18.98	19.36	32.31	34.09	27.4	27.93	33.31	35.14							32.28	35.72	36.03	36.18
29.12	29.87	29.58	30.98	35.37	37.9	30.28	30.82	28.12	28.62	30.18	31.65							25.5	25.99	29.52	30.42
32.84	34.49	31.69	32.85	26.76	27.4	17.91	17.86	27.35	27.6	24.07	24.69							22.56	23.39	29.91	30.98
33.75	34.81	27.18	27.49	18.88	19.01	21.05	20.99	35.68	36.8	35.84								21.62	22.31	31.26	32.68
31.83	33.44	23.85	24.16	22.18	22.04	22.59	22.36	34.48	36.2	35.51								25.45	26.21	31.87	33.28
21.84	22.22	25.56	26.2	25.52	25.48	30.97	33.55	32.36	33.44	34.41	36.52							30.08	32.23	16.66	17.09
30.35	31.2	30.36	31.61	28.59	28.63	30.39	32.06	17.66	17.66	35.23	36.48							19.6	20.18	26.7	27.21
25.01	25.45	24.75	25.56	32.38	33.54	29.17	31.25	23.6	24.02	27.56	27.71							20.72	20.74	30.99	31.92
21.86	22.13	34.07	38.52	34.06	37.37	31.01	32.9	29.31	29.62	32.61	38.3							20.6	21.19	17.87	18.27
33.38	34.4	33.71	35.03	28.19	28.18	24.15	24.93	26.92	27.78	33.27	35.14							31.41	32.88	13.65	14.07
30.4	31.69	33.64		33.89	35.46	22.44	23.22	29.35	31.17	30.28	30.6							24.54	25.47	16.35	16.64
33.14	35.8	22.45	23.68	32.88	34.5	20.92	20.3	32.12	34.64	33.24	35.38							27.78	28.6	26.66	27.97
29.6	30.21	32.41	35.01	26.53	26.41	31.12	33.63	30.9	32.47	30.18	31.84							32.66	34.71	20.3	20.63
34.49	36.63	35.1		31.62	32.89	14.52	15.1	21.88	22.64	33.68	35.66							24.8	25.51	18.73	18.9
28.72	29.07	28.96	29.28	29.7	30.45	16.68	16.87	30.5	33.19	30.53	31.61							18.84	19.25	16.38	16.82
30.59	31.8	20.09	20.37	26.72	26.62	31.1	33.83	32.33	34.83	30.46	32.59							18.8	19.42	24.12	24.28
32.75	34.16	32.25	33.66	34.6	38.42	23.7	24.22	23.82	24.85	32.28	36.07							22.33	22.92	29.43	30.13
24.29	24.61	19.74	19.87	24	24.35	26.19	26.51	31.68	34.19	35.51								27.16	28.23	24.24	24.7
31.81	32.77	25.8	25.7	35	37.12	29.44	30.02	24.34	25.62	22.92	23.22							29.85	31.26	33.92	34.6
34.31	35.3	27.96	28.26	34.79	36.12	23.15	23.36	26.03	27.32	19.23	19.65							20.44	20.78	14	14.3
32.85	36.12	28.08	28.37	32.91	34.94	30.66	32.86	29.2	30.71	31.71	32.49							17.93	18.35	24.7	25.28
32.06	34.56	27.51	27.56	34.79	37.74	34.04	35.95	32.49	35.54	31.26	32.11							17.54	17.69	20.39	20.8
20.96	21.46	33.31	35.26	36.51	36.57	32.23	34.4	32.56	34.93	33.34	35.01							24.74	25.37	35.46	36.13
21.16	21.52	17.93	17.7	36.04	37.89	30.21	31.15	30.02	31.91	33.17	35.38							22.61	23.32	17.5	18.01
30.2	31.77	35.39		33.41	34.89	20.8	20.96	29.84	31.92	35.32								25.81	26.56	16.41	16.82
25.97	26.4	25.26	25.24	35.7		34.01	35.93	32.83	36.93	32.42	33.34							20.63	21.25	24.29	24.71
30.94	32.14	31.98	32.79	34.34	36.52	30.72	31.79	20.07	20.58	33.14	34.54							18.59	18.99	24.56	25.06
32.25	33.12	24.88	25.45	34.26	36.26	34.57	37.7	26.88	28.2	22.33	22.74							17.13	17.44	13.15	13.71
34.65	36.8	34.69		34.62	38.32	30.23	30.57	18.3	19.14	35.92								20.51	20.81	14.38	14.68
32.67	34.53	29.57	30.5	32.05	33.11	28	28.8	24.98	26.15	33.32	35.95							31.69	33.54	30.85	31.84
34.05	36.84	30.76	31.52	35.07	36.88	30.22	31.88	30.84	32.49	28.49	29.04							31.97	33.37	17.86	18.19
35.12	36.77	29.07	30.65	17.28	17.53	30.94	32.41	32.82	34.55	34.9	37.57							28.23	28.72	23.55	23.95
32.31	33.61	35.1	35.84	20.17	20.43	26.51	26.97	23.79	24.14	35.05	36.93							20.54	20.6	21.15	21.48
33.68	35.62	23.19	23.39	29.7	31.11	29.6	31.52	24.39	24.72	28.37	28.83							22.02	22.26	19.38	19.64
33.42	35.11	17.11	17.13	32.8	34.43	33.12	35.8	31.13	31.9	30.72	32.6							23.13	23.56	34.95	37.17
27.46	27.94	25.89	26.51	33.9	34.92	17.25	17.95	21.85	22.14	27.04	27.74							32.94	34.2	25.31	25.9
35.5	37.98	32.36	34	34.08	36.63	29.92	30.24	25.08	26.39	27.01	27.28							27.86	28.77	14.79	14.92
33.38	35.63	32.29	35.47	19.28	19.64	30.8	33.12	27.76	28.16	34.59	37.09							21.16	21.39	23.51	24.22
27.74	28.21	27.49	28.66	31.5	32.28	23.75	24.74	26.98	28.31	21.08	21.44							22.22	22.42	19.42	20.07
26.09	26.25	32.74	33.62	31.5	32.7	23.93	24.15	27.29	28.5	32.92	36.11							20.28	20.65	20.44	21.07
35.47	36.72	29.78	31.3	31.41	33.45	27.13	27.68	30.84	33.36	34.62	38.35							32.04	32.86	32.2	33.19
24.48	25.19	22.17	22.53	33.43	34.7	31.3	33.82	14.79	14.76	34.89	35.86							20.79	20.87	17.37	17.82
20.03	20.43	29.51	30.27	32.79	34.91	26.32	27.5	22.9	23.37	33.08	35.93							18.63	18.95	17.73	18.16
29.42	30.71	30.24	31.42	35.12		30.99	33.29	29.84	31.85	32.06	33.87							29.85	30.58	35.89
29.35	31.19	26.63	26.92	33.74	36.54	31.08	32.42	31.56	33.18	25.47	25.94							21.96	22.27	25.21	25.63
31.99	35.18	26.07	26.48	23.92	24.64	32.46	34.35	26.3	26.47	32.8	34.56							33.84	35.21	26.59	27.11
34.72	37.58	24.75	25.01	19.69	19.95	20.58	21.08	26.83	28.04	28	28.74							27.5	27.99	29.77	30.32
29.97	31.2	24.57	24.84	33.34	35.43	31.57	33.69	30.56	31.44	32.31	34.32							16.7	17.07	33.37	33.81
33.5	35.16	29.68	31.26	32.95	35.48	31.3	33.25	31.52	32.96	30.65	32.14							16.96	17.42	27	27.17
33.83	36.98	27.87	28.6	32.23	33.67	31.25	34.07	33.36	36.72	33.71	35.96							19.48	20.11	15.28	15.21
32.34	34.23	24.2	24.59	33.53	35.1	31.62	33.61	31.55	32.89	27.58	36.09							22.53	23.09	17.87	18.15
30.46	31.49	21	21.33	34.52	36.89	23.78	24.41	30.63	31.71	32.92	34.74							13.67	14.04	25.43	26.03
31.5	34.5	23.76	23.97	17.03	17.08	33.17	35.03	31.65	33.33	33.76	37.77							31.43	32.49	21.24	21.41
26.31	27.02	18.02	18.13	16.94	17	25.89	26.42	17.66	18.19	35.4								22.08	22.23	18.34	18.66
20.45	21.01	30.3	31.4	32.33	33.36	28.75	30.26	35.02	37.61	32.4	34.15							18.54	18.73	22.29	22.59
34.57	36.37	19.48	19.68	24.65	24.84	24.86	25.35	34.12	36.67	24.59	25.03							17.45	17.59	23.29	23.43
36.46		17.33	17.44	31.48	33.58	25	25.91	25.91	26.62	22	22.5							16.52	16.64	24.24	24.65
33.35	34.56	33.62	35.21	32.75	34.52	28.01	29.29	26.82	27.46	34.23	36.49							30.27	31.02	27.47	27.94
33.23	35.6	27.44	28.21	32.77	34.67	19.32	20.11	22.89	23.35	34.69	34.42							35.38	37.99	15.73	15.98
33.06	35.42	30.39	32.25	34.45	35.37	30.96	33.48	33.28	35.14	32.94								15.91	16.37	17.53	17.65
34.28	35.82	28.16	28.28	32.76	34.55	30.53	32.86	23.98	24.66	20.95	21.33							24.25	24.44	21.68	22.21
33.45	35.29	34.26	37.45	35.17	36.41	30.59	32.6	36.86	37.92	34.77	36.17							26.43	27.05	32.61	34.27
30.7	31.88	27.06	27.76	34.92	35.81	26.08	26.81	19.57	20.35	20.86	21							30.52	31.46	34.02	36.02
30.03	31.51	20.6	21.29	33.86	35.75	33.19	36.1	17.08	17.91	30.94	31.11							33.81	35.25	35.1	36.53
33.64	35.3	33.38	35.78	34.17	35.31	24.15	24.94	32.5	34.08	35.22	36.74							32.78	34.08	32.02	33.28
25.91	26.24	28.97	31.01	35	36.91	31.21	33.54	32.02	33.76	35.17	36.93							31.97	33.41	24.44	25.18
33.22	35.72	27.15	28.28	34.92	35.92	25.05	26.24	29.4	30.54	33.98	34.79							31.44	32.66	24.89	25.85
32.57	36.36	17.18	17.74	29.69	30.29	17.32	18.01	23.13	23.7	31.28	32.07							33.42	36.42	28.81	29.57
32.88	35.06	30.09	32.2	18.63	18.38	32.12	34.53	24.2	24.98	16.34	16.29							30.66	32.91	23.62	24.19
31.94	34.3	31.22	33.54	26.98	26.98	28	28.88	17.18	17.7	16.79	16.83							31.67	33.64	27.71	28.59
26.66	27.68	31.07	34.32	32.54	34.22	22.97	22.6	31.61	33.06	31.43	32.29							21.46	22.25	34.68	37.89
32.8	33.61	33.44	35.87	31.08	33.37	31.77	32.69	29.95	31.6	34.6	35.91							27.72	28.77	23.34	23.6
28.32	28.91	32.49	34.38	26.59	26.94	29.95	29.61	16.08	16.59	35.09	37.95							32.28	33.23	35.34
27.09	28.3	33.01	35.94	24.33	24.53	24.18	23.07	31.24	34.29	33.5	35.56							16.51	16.51	29.1	29.72
18.33	18.43	32.72	34	26.73	26.87	26.52	26.95	34.8	37.68	35.23	38.06							14.53	14.42	25.3	26
29.39	29.74	35.04	36.97	33.37	35.24	27.4	26.97	26.42	27.21	24.46	24.62							15.57	15.51	33.51
30.55	31.05	33.89	37.05	33.33	35.31	31.25	32.32	21.96	22.38	25.25	25.42							18.39	18.44	34.52
26.22	26.65	28.19	28.8	30.77	31.78	34.08	36.29	27.41	28.14	24.67	24.74							32.96	34.88	24.58	24.65
32.87	34.06	19.32	19.75	26.74	27	33.24	34.7	21.53	22.06	23.38	23.83							18.33	18.27	21.8	22.19
31.61	33.2	30.1	31.1	32	34.14	33.31	33.44	27.92	28.77	25.16	25.39							24.93	25.01	23.1	23.7
36.66		35.44		25.89	26.23	28.92	28.67	27.8	29.14	27.89	28.12							18.99	19.11	27.42	27.94
33.38	35.79	33.13	35.76	24.79	24.73	22.4	21.97	23.87	24.8	22.01	22.28							16.22	16.33	24.43	24.6
22.27	23.11	31.11	32.93	30.33	30.51	34.65	35.97	17.99	18.57	33.59	35.35							15.31	15.5	29.97	30.52
31.21	32.27	33.49	38.33	33.14	35.24	30.27	30.15	15.4	16.12	31.03	32.51							21.4	21.67	20.78	21.17
35.63	36.54	32.94	35.03	34.98	37.09	34.02	35.5	32.47	34.77	24.05	24.34							26.32	26.35	23.96	24.06
21.66	22.31	30.99	32.72	29.57	30.11	32.66	33.59	26.77	27.69	31.33	32.64							18.38	18.57	25.46	25.66
34.57	36.33	32.19	33.92	27.94	28.5	33.69	35.6	29.27	30.65	24.21	24.68							34.34	35.73	35.46	37.31
18.3	18.43	29.3	27.82	34.77	35.99	34.64	36.93	20.96	21.53	30.56	31.98							24.91	24.89	25.74	26.24
19.08	19.42	32.18	32.99	30.61	31.17	34.2	36.7	21.69	22.33	28.32	29.35							17.23	17.05	17.6	17.74
29.18	30.03	25.52	25.99	34.25	35.58	34.37	36.73	28	29.33	30.65	32.78							30.04	30.96	34.85
30.76	31.25	37.1	37.47	34.11	36.23	30.13	30.94	29.99	31.35	27.43	28.45							17.83	17.52	30.53	32.11
16.09	16.68	32.69	34.09	27	27.39	35.02	36.97	26.25	26.97	31.59	33.2							21.09	21.39	23.85	24.42
30.64	31.88	33.73	35.58	31.61	32.37	19.73	19.87	20.08	20.59	31.13	32.2							31.1	32.46	28.65	28.91
29.87	31.38	21.01	21.63	34.02	36.89	34.27	35.72	21.63	22.34	33.01	33.73							25.45	26.47	25.86	26.42
29.39	31.04	35.07	36.49	32.72	33.36	29.83	30.22	24.31	24.92	28	27.87							21.15	21.81	32.32	33.71
31.58	33.38	31.08	32.24	12.85	19.93	33.18	35.14	14.89	15.44	34.64	35.85							23.66	24.17	23.89	24.29
21.43	21.78	32.58	33.76	18.38	25.54	33.43	34.71	34.69	36.62	25.36	25.56							20.34	20.7	36.31
28.28	28.86	33.02	34.28	28.12	28.86	33.62	35.45	24.35	25.09	33.09	34.67							24.58	25.07	29.18	30.18
24.79	25.19	31.71	33.27	33.93	35.9	33.59	35.05	18.88	19.55	19.5	19.88							29.45	30.55	34.06	35.25
21	21.49	20.67	20.86	32.44	32.94	29.98	30.93	20.32	20.67	24.47	24.98							17.37	17.94	29.61	30.69
30.92	32.1	25.88	26.45	34.99	36.64	17.47	17.83	25.57	26.32	25.6	26.3							21.15	21.35	31.81	32.78
20.01	20.31	34.51	35.51	21.1	20.93	32.25	33.79	29.84	31.4	26.37	26.78							21.84	22.48	16.37	16.64
23.48	24.14	33.51	34.78	33.26	34.48	28.92	30.21	29.5	31.18	32.1	34.21							32.93	36.94	30.06	30.88
25.62	25.86	33.73	36.16	25.39	25.55	34.25	35.79	18.58	19.15	34.87	36.69							20.01	20.32	28.33	29.11
33.69		25.46	25.88	16.56	16.47	21.59	21.69	31.35	32.73	31.59	33.03							18.6	18.94	22.11	22.54
22.22	22.82	32.76	35.36	23.56	23.9	32.76	34.2	32.39	34.87	28.76	29.72							18.15	19.04	36.29	35.9
21.58	22.2	32.61	34.48	32.55	33.63	32.81	33.99	30.5	31.97	28.7	29.45							29.85	31.26	32.58	33.97
25.78	26.21	33.03	35.25	32.96	34.76	18.65	18.46	31.87	36.17	30.71	31.58							18.66	18.93	29.72	30.41
23.55	24.67	25.77	26.3	32.86	33.73	34.23	35.17	30.27	31.21	33.11	35.23							23.38	23.66	34.9	35.73
12.39	12.91	34.58	37.61	32.78	34.17	31.25	33.07	26.41	26.7	34.71	36.18							18.38	18.83	29.78	30.68
26.64	27.11	32.03	33.59	34.64	35.76	33.56	37.03	24.8	25.22	35.45	38.38							24.61	25.16	26.2	25.93
33.69	34.98	30.83	31.41	33.76	35.33	33.44	35.42	23.12	23.76	35.01	36.24							26.02	26.6	33.28	33.97
29.44	30.09	30.68	33.45	28.34	28.95	23.88	24.42	15.09	15.81	35.13	36.11							21.68	22.1	34.71	36.59
35.56	38.17	23.9	24.48	30.17	31.25	30.18	31.66	29.48	31.51	26.23	26.51							31.54	32.94	16.85	17.25
30.81	32.41	30.71	31.97	30.71	31.28	31.09	33.26	31.54	33.52	35.03	36.37							13.48	13.54	31.88	34.04
35.99		35.76		30.98	32.29	32.59	35.58	20.43	21.04	35.39	36.25							30.63	32.35	23.06	23.62
34.51	36.91	31.3	32.68	30.84	31.1	33.66	35.13	19.68	20.4	31.97	33.73							23.78	24.63	31.09	32.86
34.14	35.71	30.02	30.71	25.32	25.13	28.61	29.92	24.95	25.82	33.94	36.53							31.16	32.05	20.54	20.93
36.75	38.13	33.84	35.03	30.34	30.53	32.53	35.42	31.37	34.51	35.24	36.34							16.95	16.97	28.45	29.47
36.97		28.41	29.01	33.37	34.71	29.13	30.46	20.61	21.3	27.23	27.72							17.52	17.29	18.68	19.08
33.48	34.39	33.25	34.37	34.38	36.01	20.77	21.52	31.96	33.39	35.74	37.68							15.8	15.73	26.55	27.18
34.85	37.96	28.07	28.51	33.03	33.57	16.05	16.67	32.23	33.72	36.05								27.71	27.38	23.28	23.24
35.99	38.06	21.45	21.89	24.26	24.28	32.37		28.6	29.21	32.83	34.31							31.44	31.79	26.53	27.62
35.36		30.8	32.84	35.03	36.17	29.56	29.47	25.97	26.8	34.14	35.32							15.73	15.64	31.44	33.37
34	35.69	23.72	24.17	34.91	35.44	30.27	32.15	30.44	32.26	34.55	35.62							30.91	32.18	31.73	33.42
35.06	37.73	18.56	18.81	33.53	34.8	22.54	23.38	28.58	30	33.24	34.48							19.18	19.55	14.45	15.07
32.57	35.25	27.5	27.91	32.47	33.88	24.12	24.3	31.75	33.77	30.54	30.47							28.89	29.51	31.03	32.45
34.2	36.53	33.58	35.27	26.15	26.15	24.57	24.42	21.2	22.19	30.47	31.14							32.43	36.01	33.15	34.87
35.5		16.74	17.04	26.32	26.5	27	27.39	31.95	33.92	32.9	34.33							33.85	35.56	21.02	21.54
34.59	38.04	30.49	31.58	30.67	30.92	31.44	33.47	27.59	28.84	30.62	31.5							18.51	18.95	27.73	28.96
34.13	35.98	34.44	36.17	32.49	33.82	33.38	36.02	33.61	35.15	34.28	36.5							19.41	19.81	29.72	30.46
30.61	32.48	29.27	29.78	29.18	29.63	24.49	25.51	26.32	27.15	31.46	32.52							21.5	22.05	24.03	24.68
33.55	36.19	32.83	35.18	27.34	27.95	34.27	38.08	29.57	31.68	31.76	33.25							17.39	17.9	18.96	19.39
31.31	32.96	33.17	38.3	19.3	19.29	35.33		32.98	35.42	18.66	19.21							25.28	25.66	22.35	23.18
34.04	36.35	34.73	36.98	32.63	34.96	31.08	33.51	30.83	33.07	29.63	30.35							18.61	18.74	27.35	28.2
31.2	33.12	32.14	34.13	31.1	31.85	30.74	31.31	15.98	16.82	32.5	34.89							20.89	20.99	23.86	24.54
33.94	37.68	21.36	21.78	32.66	34.92	32	34.26	16.2	16.8	32.8	34.59							22.08	22.45	32.24	34.2
33.54	35.96	27.48	28	33.89	35.7	19.07	19.7	32.15	35.22	27.98	29.1							29.4	31.16	31.91	33.68
17.22	17.65	35.46	37.33	32.39	33.62	31.23	33.5	20.82	21.47	34.66	37.71							25.56	26.27	30.66	32.72
31.62	32.97	23.68	24.39	15.55	15.6	31.95	33.91	18.88	19.53	31.65	32.84							28.49	29.73	15.16	15.53
30.61	32.62	28.42	29.4	21.88	21.7	32.83	34.94	19.56	20.35	28.82	29.71							29.02	30.97	30.52	32.43
31.99	33.3	21.51	22.16	30.76	31.83	31.48	33.21	16.21	16.82	27.78	28.37							29.76	30.67	30.72	32.23
24.28	24.84	20.75	20.83	31.16	32.55	32.72		30.59	32.94	31.94	34.03							28.3	28.94	26.08	27.07
32.94	36.14	33.89	35.83	32.27	33.13	31.61	33.72	27.05	27.72	26.96	27.98							18.52	18.79	32.41	34.2
32.08	32.88	25.72	26.44	32.65	34.15	34.23		20.64	21.22	33.06	34.94							32.35	34.4	16.62	16.91
32.42	34.5	29.98	31.45	31.89	33.03	34.36	38.15	21.35	22.2	32.82	35.57							27.95	29.03	23.49	24.11
34.07	37.29	31.04	32.18	31.27	32.82	32.02	33.94	19.22	19.71	34.56	35.91							19.49	19.97	26.36	27.03
34.26	38.46	31.85	34.43	32.96	34.47	32.82	34.42	30.43	32.25	29.7	30.57							30.75	32.11	29	30.09
33.04	34.47	32.68	35.63	31.76	33.02	21.55	21.82	15.77	16.43	34.96								30.27	31.15	32.05	33.54
27.01	27.34	32.53	34.42	32.85	33.4	32.89	34.47	29.96	31.82	19.22	19.59							33.6	34.59	30.54	31.93
18.97	19.34	25.46	25.9	31.04	31.48	25.24	25.54	32.6	34.51	34.61								22.86	22.97	33.3	34.75
35.35	37.8	32.56	33.71	33.76	36.51	33.31	35.54	34.25	36.71	18.37	18.29							31.02	32.48	19.05	19.54
25.47	26	34.4	36.14	31.69	33.01	31.24	32.79	31.97	33.55	20.8	21.07							33.41	34.48	18.25	18.56
26.6	27.01	31	31.91	32.76	35.04	28.65	29.81	30.71	33.37	28.45	28.54							32.25	33.92	29.04	30.17
34.86	38.69	20.73	21.26	34.11	35.72	19.16	19.43	31.29	33.29	33.14	35.01							20.58	21.46	21.36	22.07
20.32	20.46	19.33	19.82	30.21	31.18	34.76		18.23	18.96	34.07	36.6							32.31	34.01	16.85	17.63
26.38	27.1	32.46	34.18	33.21	34.58	24.44	25.3	18.35	18.59	35.64	37.53							16.97	17.28	32.95	35.14
28.53	29.68	28.18	28.77	32.83	34.05	32.24	34.35	21.98	22.23	25.84	26.29							33.82	34.5	33.71
23.97	24.46	30.37	31.55	33.69	35.45	21.49	21.79	15.8	15.73	34.21	36.5							21.99	22.63	21.25	21.53
33.58	35.41	34.75	36.34	34.46	35.9	34.17	35.11	22.62	23.03	29.26	30.17							18.91	30.34	20.47	20.75
32.52	34	35.25		30.81	31.3	32.74	34.06	32.05	34.08	29.71	30.18							22.49	22.66	34.67	36.08
32.65	35.24	25.01	25.51	17.06	17.29	34.21	34.83	26.64	26.65	32.93	34.24							33.46	34.12	27.12	28.06
32.69	33.79	21.94	22.51	25.25	25.9	32.98	34.25	32.78	33.82	32.2	33.28							30.6	31.02	25.59	26.4
34.75		36.47	38.15	32.25	34.65	28.5	29.1	17.54	17.71	31.31	32.32							31.71	32.13	29.85	30.9
32.92	34.61	24.55	24.99	34.45	35.56	36.15	38.11	21.4	21.74	28.67	29.32							31.81	32.19	23.61	24.19
32.81	35.01	20.93	21.46	15.65	15.29	25.7	25.87	32.2	33.4	34.1	37.09							30.5	30.84	33.63	37.13
32.07	33.42	23.27	24.06	18.95	18.85	32.72	34.11	32.38	34.39	32.17	32.93							21.53	21.78	22.58	22.97
34.88	37.18	30.14	30.82	32.83	33.54	34.23	35.69	33.42	35.07	36.19								24.84	25.26	26.45	26.96
30.85	33.1	28.14	28.84	20.9	21.04	23.37	23.07	24.39	24.96	34.42	36.4							29.24	29.46	30.22	32.05
33.27	36.37	34.75	37.75	29.57	30.12	35.53	37.33	32.14	33.41	33.91	35.7							21.97	22.17	23.31	23.94
26.55	27.05	33.05	33.83	33.08	34.88	29.57	29.24	26.8	27.18	35.51	37.98							17.69	17.99	23.6	24.1
31.92	33.79	32.29	34.23	24.94	25.43	30.53	32.71	32.24	33.83	32.38	34.86							20.88	21.92	30.3	31.21
25.73	26.17	20.86	21.91	34.61	37.05	32.47	34.49	24.72	24.9	25.91	26.07							26.6	27.08	31.85	32.29
31.24	32.81	35.52	37.25	22.93	22.94	29.42	29.06	32.67	34.39	34.41	37.7							24.09	24.84	34.12	35.08
20.91	21.44	36.42		24.98	25.22	32.76	35.09	30.3	31.47	30.83	32.17							19.74	19.79	22.61	22.85
33.27	35.81	33.1	35.04	34.74	35.39	32.02	33	31.8	33.51	33.47	35.44							16.24	16.18	27.02	27.14
26.85	27.43	31.1	33.08	32.73	33.54	31.5	32.94	31.26	32.87	35.88	37.19							14.7	15.01	30.69	31.27
33.9	36.56	20.42	21.09	18.83	18.65	22.15	21.71	28.21	29.37	34.65	35.96							17.51	17.5	19.4	19.5
15.81	16.14	33.75	35.65	32.43	33.66	18.53	18.75	29.32	30.7	32.51	35.17							23.55	23.61	23.4	23.62
32.67	34.61	20.02	20.49	19.71	19.88	32.29	34.34	31.08	33.2	36.01	38.73							23.9	23.72	17.19	17.53
32.71	35.17	19.51	19.66	31.12	32.32	20.98	21.13	30.41	31.64	32.07								34.7	36.42	31.26	33.23
32.15	33.47	34.03	36.39	22.74	22.84	30.54	31.28	30.71	31.8	26.74	27.05							32.96	34.99	17.95	18.57
35.93	38.51	33.36	36.71	34.88	36.14	34.71		30.67	31.58	19.45	19.61							20.27	20.3	21.18	21.92
26	26.45	32.67	36.71	17.32	17.37	18.99	19.37	25.74	25.98	30.52	31.36							14.91	15.28	31.07	33
32.56	33.44	16.91	17.15	31.11	32	36.43	37.63	29.72	30.22	32.79	33.46							24.37	24.8	18.49	19.01
33.33	35.18	20.06	20.57	30.14	32.01	35.47	37.77	31.19	33.24	34.55	35.66							27.4	28.18	31.53	33.14
35.01	36.97	17.85	17.99	31.67	34.05	31.79	32.75	21.69	22.02	36.6								29.86	30.65	29.41	30.74
33.75	36.31	30.66	31.99	18.4	18.14	29.03	29.45	32.67	34.62	36.75								23.71	24.62	26.53	27.38
24.09	24.6	34.53	35.56	22.89	22.76	19.04	18.5	33.8	35.39	35.93	38.16							33.13	34.18	22.81	23.78
32.26	33.91	29.81	30.77	31.99	33.44	34.05	34.99	32.9	33.62	32.99	36.16							22.45	23.09	31.44	33.59
34.44	38.02	20.55	20.89	22.65	22.6	32.26	32.45	33.47	34.13	34.07	35.24							31.76	33.04	31.38	33.06
35.39	36.72	34.04		31.51	32.7	33.66	35.13	32.92	34.8	22.49	23.26							26.81	27.72	31.16	32.82
32.77	33.99	24.42	25.01	28.93	29.33	33.81	36.1	34.82	37.63	34.93	37.3							29.65	30.71	31.31	32.95
34.68	36.79	18.89	19.38	28.85	29.26	33.25	34.78	25.49	25.52	36.49	38.52							28.12	28.96	23.7	23.97
34.39	36.55	20.17	20.64	24.29	24.28	35.07	36.94	23.57	24.04	34.77	37.68							26.81	27.61	21.92	22.3
32.73	34.59	31.37	38.16	31.78	32.99	28.68	28.96	28.07	28.54	32.03	34.08							28.43	29.41	23.1	23.74
20.87	21.4	24.81	25.51	27.85	27.98	32.45	33.04	19.95	20.28	32.68	33.58							21.81	22.32	31.26	32.77
32.76	35.02	32.03	34.2	25.17	25.15	32.98	34.26	31.77	33.88	33.96	34.87							30.44	32.1	30.71	32.38
35.45	37.83	22.89	23.44	32.88	34.31	32.67	33.16	28.18	29.52	33.06	34.61							24.62	25.41	30.98	32.45
34.57		28.95	30.24	27.76	28.4	23.77	24.74	26.83	27.77	29.8	30.92							22.31	22.97	31.74	33.07
33.32	36.33	29.56	30.92	27.37	27.73	23.79	24.54	26.91	27.31	26.03	26.5							30.37	31.91	18.77	18.86
35.03		30.81	32.48	17.96	18.24	26.81	28.02	28.27	29.25	24.7	25.13							21.08	21.75	25.03	25.94
30.37	31.69	26.53	27.03	20.84	21.07	17.7	18.43	25.42	26.05	22.62	22.88							18.02	18.75	24.37	25.23
30.63	32.6	28.48	29.29	31.86	34.08	30.35	32.45	23.38	23.8	29.8	31.14							28.45	29.41	17.69	17.76
35.94	38.05	23.5	23.95	26.18	26.63	30.31	32.12	25.39	25.77	26.69	27.22							19.74	20.35	19.26	19.83
25.83	26.25	27.79	28.54	26.8	27.55	31.19	33.21	22.64	23.31	30.12	31.81							24.52	25.36	18.63	18.94
29.96	31.12	26.25	26.71	27.23	28.46	24.64	25.35	35.28	39.28	33.25	34.48							29.74	31.11	21.31	21.88
29.69	30.46	24.84	25.11	32.11	33.6	30.25	32.35	18.73	18.88	26.95	27.46							19.78	20.22	31.44	33.45
29.34	30.02	25.98	26.34	31.49	34.71	32.61	34.2	34.15	35.65	25.99	26.52							25.31	26.02	21.83	22.34
17.68	18.02	28.62	29.16	24.86	25.68	25.29	26	34.48	35.98	20.8	21.42							24.57	24.71	26.7	27.74
29.91	30.65	25.08	25.45	30.05	32.15	31.54	33.53	34.27	35.87	33.35	36.89							27.89	28.64	21.79	22.31
20.48	20.95	32.47	34.87	30.6	31.38	27.72	28.81	24.84	25.54	24.51	25.33							17.69	17.95	30.87	32.74
25.88	26.95	19.38	19.93	30.71	32.71	15.36	16.06	33.31	35.25	31.32	33.31							27.93	28.97	26.16	26.88
29.23	30.56	26.42	26.86	33.08	34.83	26.67	27.54	20.08	20.77	32.44	35.34							27.86	28.66	23.06	23.7
32.72	34.58	17.99	18.54	16.9	17	21.66	21.05	34.33	35.07	34.79								26.01	26.85	24.34	25.05
18.17	18.38	33.63	36.71	16.52	16.91	33.95	34.3	31.24	33.26	23.1	23.64							30.15	31.15	28.84	29.67
32.86	35.17	33.04	35.23	19.68	19.99	33.77	35.67	28	29.26	20.65	21.17							29.53	30.4	16.88	17.32
35.12	36.31	27.07	27.51	23.4	23.65	32.86	35.03	33.73	35.85	26.33	26.83							29.51	30.25	30.86	32.91
21.29	21.87	25.38	25.71	29.42	29.96	28.61	29.81	32.73	34.59	30.5	31.43							31.73	32.71	35.65
22.82	23.19	32.06	34.48	31.58	32.11	32.99	34.92	24.66	25.37	37.06	38.28							28.88	29.92	36.7
21.78	22.18	25.48	25.91	18.55	18.59	18.7	19.42	32.85	34.94	23.77	24.37							34	35.55	17.93	18.32
19.76	20.02	27.56	27.77	18.64	18.48	28.75	30.43	29.13	30.4	28.97	29.55							23.61	23.84	34.86
24.41	24.94	23.97	24.39	33.47	35.33	31.2	33.59	28.72	30.22	30.33	32.11							23.98	24.28	33.66	34.82
19.94	20.37	31.83	32.86	29.04	29.41	23.41	24.34	25.53	26.7	25.3	25.78							28.17	29.32	24.17	24.48
33.22	34.51	34.68	36.85	34.51	35.78	27.27	28.4	31.15	32.99	20.8	21.04							31.72	32.98	17.06	17.35
33.86	34.84	31.93	32.98	33.01	34.68	24.51	25.2	33.97		34.66	35.69							33.03	35.08	30.81	32.88
28.83	29.8	34.97	36.06	36.65	38.2	30.95	32.56	31.52	33.31	27.49	27.92							33.36	35.32	19.61	20.23
32.93	34.3	32.44	34.65	31.55	32.73	30.04	32.05	29.19	30.08	31.55	33.3							17.2	17.67	18.4	19.04
33.25	34.52	26.44	26.84	36.28		25.91	27.06	24.55	25.45	32.23	35.29							15.31	15.34	35.25	37.68
18.6	18.81	17.86	18.04	19.33	19.31	30.79	32.89	26.36	27.35	29.34	30.5							32.39	34.35	35.39
33.1	34.24	28.41	28.91	25.53	26.07	31.45	33	26.18	26.87	32.23	34.71							33.74	35.48	30.89	31.76
21.44	22.19	34.95	37.59	33.81	36.17	20.74	21.25	26.63	27.42	32.99	35.72							21.01	21.37	27.02	27.45
33.73	35.39	33.38	35.19	31.71	33.13	16.23	16.62	27.74	28.45	25.08	26							18.76	18.72	31.41	32.23
36.49		31.41	32.79	34.93	37.19	28.86	29.7	26.93	27.35	32.19	35.55							17.21	17.18	34.24	37.68
35.18	36.68	31.99	35.03	19.58	19.69	31.2	33.29	19.19	19.69	31.58	33.85							20.28	20.39	21.94	22.32
34.5	35.57	32.14	33.93	34.36	38.46	28	29	28.24	28.89	27.14	27.96							32.87	34.47	25.83	26.3
34.44	35.66	33.71	36.73	33.65	35.61	30.15	32.23	28.11	29.33	32.28	34.31							22.12	22.44	25.6	26.2
22.95	23.2	32.37	34.02	29.77	30.68	30.2	31.42	32.41	33.95	31.41	33.41							24.43	24.99	33.32	34.33
34.93	37.47	30.29	31.62	33.78	36.8	32.75	35.84	33.24		29.27	29.93							33.05	33.96	18.82	19.31
35.3	37.81	31.4	32.47	35.11	37.64	17.25	18.21	31.39	33.7	32.02	33.56							34.85		20.29	20.84
31.91	33.79	32.76	36.3	35.83		17.84	18.74	31.78	33.96	24.1	24.79							29.7	30.46	20.97	21.47
18.46	18.91	29.83	30.18	31.45	32.13	27.55	28.67	29.89	31.88	27.83	28.75							35.81		29.99	27.09
20.96	21.64	29.11	26.53	25.11	25.06	27.23	28.28	28.71	30.11	19.86	20.29							34.34	35.42	31.33	33.42
18.8	19.22	28.13	28.78	29.64	29.95	31.56	33.58	30.7	32.89	31.25	32.98							33.41	36.1	36.2	37.62
32.29	33.93	32.39	34.96	35.58		23.57	24.26	25.53	26.49	36.41								32.02	33.64	36.02	36.73
23.02	23.52	34.26	37.19	30.29	30.71	23.9	24.71	22.47	23.31	25.6	26.1							31.43	32.66	19.91	19.87
30.49	32.3	25.03	25.32	32.26	32.9	31.07	33.15	30.5	32.75	35.13								26.98	27.58	23.16	23.35
23.34	24.05	29.56	31.16	33.02	34.96	18.8	19.26	29.29	30.76	30.43	31.15							20.87	21.06	18	18.2
33.74	35.3	31.75	33.02	25.47	25.7	30.01	31.65	29.96	32.21	20.02	20.49							27.12	27.8	34.19
36.28		20.35	20.71	34.51	35.67	30.58	33.64	30.92	33.1	34.14	35.36							18.19	18.5	26.13	26.52
32.77	33.91	22.02	22.38	33.13	34.05	32.48	35.79	32.08	33.89	31.72	33.64							17.01	17.16	31.3	31.56
26.27	26.75	25.83	26.28	29.81	30.26	30.84	32.38	31.17	33.05	33.62	35.53							26.94	27.65	26.28	26.5
33.97	36.09	27.69	28.15	24.81	24.78	31.89	34.46	29.82	31.49	26.7	27.09							18.6	18.76	34.59	36.77
35.64		32.51	34.23	18.9	18.76	31.75	33.31	30.6	32.33	31.87	33.56							17.55	17.92	18.73	18.83
28.61	29.28	31.16	32.5	34.03	35.16	32.41	33.42	33.6	35.81	19.31	19.68							34.18	36.23	14.95	14.99
26.97	27.23	32.92	35.79	35.2	36.25	34.04		29.81	31.74	34.01	35.39							22.51	22.85	20.32	20.67
31.96	32.85	29.3	30.44	33.9	35.53	26.85	27.41	21.61	22.36	28.24	28.49							29.83	30.9	31.63	32.87
18.62	18.87	33.2	34.24	30.78	32	33.97	35.03	32.8	35.47	30.83	32.22							32.53	34.48	32.01	32.72
29.94	30.59	31.52	33.89	30.75	31.58	34.79	36.07	32.74	34.81	32.74	34.86							31.18	32.56	16.65	17.01
34.23	36.37	22.83	23.36	29.21	30.28	34.83		33.85	36.35	33	34.62							28.18	29.06	14.93	14.8
24.1	24.38	20.85	21.49	32.06	33.56	32.23	34.51	24.95	25.98	32.66	34.22							31.29	32.8	28.84	29.57
32.89	35.39	32.47	34.77	20.4	20.75	33.43	35.79	26.83	27.81	33.51	35.4							31.85	33.16	27.18	27.58
34.2	37.26	22.56	22.9	27.21	27.65	34.42	36.89	30.43	32.99	31.72	33.48							33.17	34.86	34.65	37.27
33.75	34.65	24.31	24.63	18.83	18.83	30.43	31.23	31.5	33.35	36								33.17	34.43	33.65	33.87
31.49	32.52	21.32	21.68	31.43	32.46	26.16	26.66	20.39	20.94	35.89	36.93							24.28	24.12	31.54	32.04
34.46		32.27	34.52	31.6	34.72	33.78	35.26	27.7	28.65	31.81	32.34							19.09	19.86	26.88	27.35
27.16	28.19	34.48	37.02	33.55	35.56	32.86	34.21	16.36	16.8	34.87	37.87							27.96	28.76	34.34	36.69
29.23	30.04	30.19	31.15	23.41	23.68	32.5	33.3	32.36	35.3	18.71	19.13							32.11	33.7	36.74	38.07
23.12	23.77	24.21	24.53	30.93	32.21	33.68	34.61	22.11	22.68	31.18	32.21							34.64	37.47	18.88	18.85
31.09	32.4	31.77	34.42	31.62	33.26	33.38	35.24	25.53	26.11	34.94	37.02							31.06	32.27	19.29	19.57
29.86	29.9	31.05	32.13	30.67	31.8	35.13	36.7	30.23	32.05	32.82	34.27							31.98	33.19	33.97	34.83
25.78	25.89	32.52	35.43	27.37	28.4	26.39	26.03	23.22	24.22	28.13	28.76							28.66	29.56	22.03	22.37
32.67	33.81	33.12	36.3	31.32	33.42	32	34.09	26.3	27.18	26.57	26.89							22.69	22.72	28.31	29.32
33.46	34.7	30.67	32.18	22.8	22.97	31.19	34.37	35.18	36.49	34.54	38.4							17.43	17.6	30.05	30.68
33.66	35.1	24.77	25.03	34.63	36.01	25.93	26.52	32.88	37.08	35.28								24.05	24.27	30.18	31.44
34.75	36.37	31.86	34.59	32.68	33.55	21.27	21.99	31.91	34.01	32.5	34.44							20.36	20.9	28.33	29.14
31.02	33.04	31.82	33.89	22.4	22.21	33.24	34.69	27.97	28.68	33.06	34.37							18.96	19.45	31.42	32.46
34.12	36.5	25.34	25.59	28.36	28.96	20.23	20.12	29.3	30.41	33.6								20.61	20.99	33.36	34.88
18.31	18.42	21.64	22.09	26.54	26.76	30.59	33.02	31.01	31.49	33.18	35.38							23.22	23.64	27.54	27.65
22.51	23.17	24.05	24.53	28.14	28.35	26.66	27.73	33.08	34.64	33.23	35.15							19.68	19.9	21.29	21.62
30.69	31.46	24.81	24.92	29.03	30.19	30.06	30.99	17.7	18.35	31.69	32.77							25.64	26.21	22.57	22.93
35.6	38.46	24.7	25.67	29.85	31.42	34.42	36.09	28.02	28.52	32.52	34.83							21.35	21.52	33.14	33.14
29.75	30.43	33.53	36.37	24.75	25.12	35.48		16.08	16.24	30.43	31.75							17.99	18.33	31.41	33.5
34.59	36.64	31.82	33	32.75	34.32	34.3	37.03	32.4	33.46	26.18	26.97							22.47	22.83	32	33.29
28.56	29.36	19.04	19.42	34.83	38.94	32.45	34.93	32.98	36.54	32.06	33.75							17.51	17.82	32.79	34.03
30.37	31.89	23.23	23.93	23.53	23.6	28	28.64	16.63	17.43	35.48								32.8	34.58	32.54	33.51
32.02	33.55	21.98	22.41	25.88	26.38	31.91	33.78	25.03	25.89	36.39								16.52	16.88	25.28	26.04
24.67	25.05	27.49	28.32	25.44	25.89	31.71	33	20.46	21.36	31.37	32.61							32.18	34.37	33.64	35.72
28.26	29.28	19.95	20.58	25.59	25.79	24.74	25.11	16.22	17.09	25.26	25.7							26.29	27.23	19.07	19.51
32.65	34.2	18.68	18.83	18.49	18.49	32.58	34.48	14.98	15.73	35.48	38.19							19.7	19.81	27.54	28.26
34.36	38.11	24.6	25.31	27.86	28.08	30.3	31.63	20.84	21.34	22.82	23.14							32.06	33	30.22	30.97
31.57	32.84	29.15	30.02	28.02	28.43	20.98	20.66	19.61	20.3	29.77								33.48	34.81	25.43	25.94
33.79	36.32	30.18	31.27	28.24	28.48	24.15	24.08	29.82	30.87	30.49	31.81							31.63	33.13	29.83	30.52
29.47	30.34	34.81	34.4	20.53	20.49	29.91	30.51	32.43	34.16	30.03	32.4							34.6	36.37	30	30.59
21.44	21.89	33.43	36.02	34.35	36.21	32.33	33.56	33.63	34.75	32.24	33.52							27.38	27.57	32.77	34.1
28.11	29.22	30.53	33.32	17.91	17.65	35.25	37.65	28.49	30.4	34.03	36.2							32.33	33.48	31.58	33.06
33.41	35.3	30.61	33.15	18.4	18.13	35.31		31.29	33.51	26.18	26.73							23.47	23.94	32.23	33.7
32.63	33.71	31.23	33.55	20.66	20.93	20.08	20.78	22.86	23.88	29.59	30.4							17.63	17.55	34.41
34.74	36.2	31.54	33.66	22.43	22.32	27.4	28.72	24.45	25.43	34.9	36.46							34.07	35.62	33.41	34.68
30.82	31.83	32.55	33.94	18.66	18.49	30.08	31.02	22.53	22.84	35.25	36.18							33.48	34.87	32.91	33.92
24.31	24.67	32.06	34.16	19.89	20.06	19.15	19.5	29.26	30.88	26.77	27.25							32.59	34.3	36.44
32.95	35.23	25.39	25.74	31.19	31.54	28.32	29.52	27.67	28.75	32.93	35.78							13.88	14.1	16.4	16.66
27.2	27.63	32.81	33.87	20.92	21.37	27.25	28.39	21.75	22.88	30.62	32.19							17.97	17.89	30.4	31.06
24.26	24.35	32.35	33.36	21.46	21.74	29.8	30.69	29.44	30.65	24.12	24.28							32.75	34.6	31.81	34.13
33.36	34.84	33.43	34.97	34.41	35.98	34.88	36.15	29.67	31.31	16.42	16.69							19.14	19.24	22.52	22.61
28.46	29.09	34.98	36.78	30.67	31.63	31.16	33.17	20.99	22.08	32.82	34.38							35.77	36.86	23.07	23.21
36		19.77	19.94	32.19	33.39	29.82	31.36	31.1	33.26	29.79	31.03							19.77	19.81	31.42	32.68
33.47	35.44	25.86	26.05	21.82	22.02	20.9	21.34	24.86	25.92	22.08	22.51							26.13	26.26	28.91	31.1
21.98	22.52	24.55	24.22	24.4	24.84	17.17	17.47	31.16	33.76	29.91	31.1							34.03	34.27	21.55	21.46
15.41	15.6	23.71	23.96	20.13	20.41	23.45	23.87	30.67	32.25	31.37	33.41							25.86	26.12	28.22	28.55
21.55	21.85	22.8	22.89	35.7		18.21	18.68	31.69	33.23	35.7	37.63							32.96	34.1	15.49	15.84
20.1	20.21	33.42	35.55	28.83	29.18	29.65	30.47	30.25	31.78	34.37	36.34							33.38	34.76	18.12	17.94
33.78	37.69	35.48	36.98	29.44	30.41	30.08	30.86	22.14	22.94	32.04	33.56							16.93	16.94	33.45	35.2
32.76	34.06	21.11	21.25	30.15	31.2	34.01	35.57	26.21	27.01	33	35.02							28.85	29.08	27.43	27.79
19.62	19.87	21.12	21.53	27.43	27.86	31.83	33.32	25.84	26.8	34.2								25.74	25.95	19.82	19.84
31.58	33.75	23.57	24.33	24.26	24.22	31.8	34.44	19.37	19.85	31.76	32.8							24.48	24.9	29.88	30.88
34.19	37.02	35.35	36.88	34.07	35.71	32.21	35.03	15.47	16.05	34.31	35.71							19.74	20.16	24.79	25.32
32.82	35.04	27.95	28.63	16.68	16.82	32.77	33.68	30.14	32.14	32.37	33.57							28.46	29.27	33.26	34.38
32.46	34.51	17.08	17.12	33.91	35.26	34.99		33.25	36.37	34.51	37.86							20.61	20.62	33.31	37.08
34.88	36.61	32.08	33.03	32.47	34.18	28.13	28.54	30.24	32.65	34.79	36.5							29.13	30.35	17.23	16.9
30.65	32.1	20.34	20.78	34.74	36.61	31.67	33.41	20.48	21.26	25.27	25.83							26.41	27.15	31.98	32.7
32.69	34.42	21.88	22.3	24.25	24.36	31.82	33.92	22.89	23.32	31.56	32.34							26.06	26.76	30.55	31.65
28.91	29.53	32.66	34.84	22.96	23.15	35.35		28.42	29.53	30.1	31.62							25.45	25.91	29.36	30.14
27.77	28.5	18.44	18.73	32.98	33.78	23.37	23.69	23.64	24.45	31.04	32.38							18.04	18.59	25.83	26.51
32.42	34.44	32.98	34.97	34.04	37.15	32.15	33.91	29.7	30.94	31.71	34.29							30.48	32.1	19.58	19.55
34.8		17.8	18.1	29.05	29.49	25.25	25.37	32.43	36.4	35.31	36.72							19.06	19.36	31.88	33.6
34.45	37.59	30.53	31.58	20.38	20.56	30.59	32.1	26.67	27.2	33.18	34.93							23.15	23.67	30.4	32.09
32.03	34.18	23.12	23.41	25.45	26.08	32.7	33.91	33.52	35.7	34.33	36.15							25.14	25.75	32.47	35.92
34.7	37.71	33.59	35.19	26.32	26.54	27.65	28.5	24.7	25.52	29.01	30.03							31.65	33.11	20.13	20.71
28.87	29.5	31.59	33.18	30.67	31.22	32.05	33.92	29.26	30.15	32.19	34.24							21.12	21.44	24.12	24.77
36.02		34.14	35.41	30.48	31.11	29.8	31.18	26.54	27.2	32.45	34.91							24.93	25.4	32.93	34.79
34.82	38.17	31.24	35.82	31.86	32.47	18.01	18.65	21.86	22.69	34.46	35.81							31.24	32.9	32.6	34.13
25.79	26.63	33.17	34.98	25.85	26.03	28.35	29.71	30.24	32.38	29.5	30.47							29.15	30.49	29.29	30.71
34.42	35.78	15.25	15.53	33.74	35.38	31.29	33.07	32.19	34.81	35.17	37.11							28.51	29.5	32.11	33.71
32.48	34.22	20	20.74	23.71	23.71	22.67	23.33	27.02	27.69	31.8	33.66							27.21	27.73	31.17	32.15
32.91	34.84	30.37	32.57	20.41	29.45	26.08	26.82	24.49	25.5	27.26	27.47							32.53	34.03	32.68	33.83
33.44	35.85	33.33	36.72	27.64	28.11	22.45	22.83	28.07	39.1	33.97	38.16							31.53	33.21	20.33	20.85
28.17	29.04	16.04	16.29	34.65	36.68	32.35	35.84	32.59	34.11	30.76	31.08							34.22		32.66	34.88
34.32	36.35	19.3	19.57	24.15	24.34	30.11	31.65	29.83	30.57	26.14	26.43							31.57	32.71	31.82	34.38
33.01	35.57	29.86	31.34	24.41	24.44	24.55	25.55	18.78	19.39	16.32	15.96							30.68	31.87	32.55	33.75
31.85	33.81	31.59	34.62	26.12	26.45	31.45	32.55	26.76	26.83	33.95	34.98							28.37	29.13	29.02	30.88
17.88	17.99	32.41	34.68	27.02	27.34	33.18	34.42	28.17	28.48	32.47	33.84							32.17	33.18	25.77	26.57
29.8	31.66	29.36	30.31	32.29	33.54	31.25	32.33	22.86	23.29	28.93	29.82							34.73	37.08	32.31	33.68
32.51	34.99	30.8	33.31	36.49		19.47	19.55	14.87	14.94	18.6	18.92							31.97	33.25	29.75	31.15
22.68	22.85	27.34	28.43	26.74	26.92	14.88	14.94	34.95	38.13	21.03	21.33							32.84	33.88	29.15	30.41
31.72	32.69	19.61	20.27	30.21	30.73	31.37	33.26	33.05	35.19	33.78	35.54							32.98	34.91	19.88	20.26
30.17	30.81	31.95	34.34	25.42	25.63	28.95	29.58	28.39	29	33.09	34.17							31.49	32.83	20.65	21.15
16.52	16.85	33.15	35.14	27.95	28.2	32.97	36.44	32.85	35.7	35.53	37.56							28.52	29.92	23.22	23.58
33.71	35.66	31.54	36.18	24.55	24.87	30.01	31.37	33.22	36.53	31.6	33.35							24.17	24.92	23.83	24.41
30.26	31.67	32.95	36.14	21.31	21.28	27.25	27.85	29.43	30.37	34.77	36.47							27.23	28.17	23.4	24.09
35.74	39.73	23.74	24.39	25.11	25.28	30.58	30.84	30	30.84	32.37	33.18							28.33	29.89	32.66	34.15
34.17	36.67	23.76	24.84	33.11	34.46	25.41	25.66	20.35	20.57	33.53	34.96							18.09	18.26	30.99	32.18
32.7	34.36	16.18	16.74	18.87	19.25	31.53	31.59	31.43	32.79	26.01	26.76							35.71	39.61	32.62	33.83
33.66	36.7	31.69	33.56	27.12	27.21	34.91	35.78	18.72	18.92	34.38	36.62							18.99	18.73	29.44	30.14
33.79	37.27	30.65	32.34	34.37	36	21.97	21.44	16.64	17.16	32.51	34.87							32.93	33.6	33.18	34.73
18.61	18.71	31.34	33.22	33.97	35.39	34.11	36.13	27.68	27.78	34.81	36.63							23.21	23.65	18.99	19.35
21.93	22.41	18.39	18.94	20.5	20.46	34.25	36.29	17.56	17.5	33.69	35.35							26.2	26.91	27.79	28.63
31.45	32.81	31.69	34.38	33.08	34.02	25.82	26.34	16.69	17	15.53	15.66							28.72	29.43	26.18	26.91
30.7	32.07	32.41	36.27	31.84	33.66	31.19	32.27	16.49	16.41	31.92	33.21							22.12	22.7	32.42	33.52
22.73	22.95	32.51	37.48	30.39	31.98	36.05	36.52	28.02	28.97	18.34	18.63							31.71	33.22	29.61	30.55
30.07	31.02	22.24	23	29.63	30.27	22.06	22.38	21.65	22.4	30.06	31.09							28.42	29.11	29.48	30.62
21.62	21.7	29.21	31.71	33.93	35.41	32.74	33.78	35.73	38.39	34.27	35.55							23.06	23.62	31.09	32.15
35.17	37.03	23.83	24.45	16.38	16.08	34.3	36.9	23.16	24	34.44	37.04							21.05	21.63	32.01	33.34
33.22	34.49	27.98	28.62	34.21	35.92	31.69	32.98	21.51	22.42	33.54	36.16							30.32	31.24	27.9	28.85
35.02	37.41	27.51	28.47	32.71	33.64	32.38	34.56	20.82	21.86	33.51	34.91							32.75	34.48	26.65	27.91
33.07	34.29	35.92	37.32	22.3	22	22.93	23.36	33.9	39.88	19.59	20.32							28.03	28.96	27.14	28.24
27.4	28.31	29.61	31.13	33.15	34.76	28.93	29.53	26.06	26.94	31.99	25.38							26.27	27.26	32.09	33.98
33.96	35.59	24.44	25.15	28.87	29.52	24.28	24.58	28.04	28.55	30.88	31.7							29	29.92	33.78	35.68
29.82	30.86	26.14	26.99	35.49	37.19	31.69	34.48	29.23	30.5	33.92	36.12							29.62	31.08	24.64	25.52
34.8		25.5	26.17	17	16.56	32.17	33.22	28.42	29.03	28.77	28.68							27.34	28.34	26.41	27.3
32.52	33.87	21.94	22.46	34.08	35.87	31.68	34.19	30.73	34.2	34.53	37.17							25.94	27.01	21.94	22.63
30.02	30.39	33.49	35.44	22.73	22.63	29.99	32.9	25.16	26.52	33.1	36.53							27.75	28.71	25.18	25.86
33.03	34.94	33.29	34.95	21.07	21.57	29.99	33.47	28.36	29.05	26.42	27.23							28.14	29.26	29.1	31.01
33.29	35.28	20.66	20.9	35.02	36.35	18.96	19.94	33.39	34.49	23.83	24.63							27.73	28.74	33.1	34.64
34.51	37.06	35.7		18.14	18.01	30.54	32.63	27.55	28.05	31.08	32.49							20.56	20.87	22.5	23.14
33.61	34.94	24.28	24.38	19.35	19.6	17.73	17.93	29.37	30.6	26.26	26.59							30.28	31.6	29.44	30.56
32.57	34.21	32.71	34.54	18.18	18.24	29.46	31.37	24.57	24.67	29.74	30.94							29.62	30.86	28.14	29.21
31.21	32.47	17.52	17.66	21.14	21.4	31.39	34.1	31.95	32.8	32.13	33.61							22.13	22.61	30.59	31.54
36.07	38.19	31.49	33.14	34.73	36.27	30.05	32.32	31.86	33.13	30.99	32.81							20.33	20.8	30.4	31.81
32.21	34.35	29.79	30.49	26.25	26.41	31.3	33.14	33	35.2	32.93	34.56							33.41	34.5	23.5	24.23
21.93	22.54	25.78	26.21	27.62	28.31	34.79	36.86	33.32	35.67	18.73	18.44							30.04	31.07	20.97	21.63
30.95	32.38	30.53	31.78	30.65	31.48	20.88	21.2	15.83	15.85	35.81								30.15	31.41	32.52	35.22
35.57		33.3	34.92	26.13	26.38	29.88	30.77	27.46	27.87	36.02	36.95							29.7	30.85	32.95	34.36
32.16	33.28	26.37	26.97	25.97	26.3	19.47	19.97	17.69	17.83	37.61								29	29.85	27.36	28.39
31.03	32.4	31.17	32.22	35.86		30.57	32.57	17.8	18.7	25.05	25.16							25.24	25.77	31.48	34.14
35.51	38.03	25.33	25.76	29.58	30.34	26.81	27.94	29.58	31.39	20.07	20.75							35.43	36.54	23.17	23.8
19.97	20.48	22.26	22.88	35.07		29.75	31.89	32.33	33.92	25.82	26.67							15.4	15.42	25.97	26.6
18.72	19.16	30.18	31.82	28.74	29.45	29.51	31.42	31.25	33.62	25.43	25.94							26.6	27.1	20.52	21.12
33.76	37.94	24.26	24.49	27.66	28.12	25.21	26.45	28.89	30.44	34.07	38.31							36.7		32.2	33.97
20.35	20.71	35.83	36.92	31.23	32.33	19.1	19.83	31.58	33.29	32.28	33.56							22.78	22.78	33.39	35.02
33.52	37.2	35.32	36.65	18.72	18.68	30.93	33.15	32.64	35.41	30.32	31.32							17.11	17.33	20.29	20.89
23.13	23.25	26.78	27	23.62	24.07	20.98	21.28	32.68	35.48	18.74	19.05							15.98	16.05	33.24
29.81	30.41	23.43	23.82	35.66		22.02	22.55	29.67	31.13	35.96								31.22	32.91	30.39	31.24
28.58	29.46	18.03	18.39	18.31	18.7	24.64	25.18	22.13	23.3	32.95	34.92							32.82	34.14	27.39	28.33
23.12	23.28	25.23	25.5	32.23	32.85	30.6	32.47	29.84	31.81	35.63	36.86							15.19	15.89	19.19	19.73
29.35	30.48	17.36	17.32	17.7	17.79	21.75	22.12	25.11	26.17	28.33	28.43							28.94	30.08	32.96	34.65
30.56	32.02	24.02	24.44	31.68	32.13	26.04	26.76	24.9	25.98	35.14	36.74							34	36.18	30.83	32.34
35.39	36.13	18.39	19.06	30.32	30.63	27.66	28.09	27	28.35	31.63	32.99							19.26	19.43	31.43	32.9
30.09	31.06	33.77	37.05	32.31	34.5	34.86	37.42	17.25	18.59	35.2	37.73							29.69	30.82	27.91	28.58
34.47	36.71	35.04		34.17	36.53	29.88	30.32	33.18		36.1	37.97							17	16.83	33.42	34.94
33.5	35.97	32.87	35.11	33.67	35.59	29.82	31.16	24.55	25.74	30.67	32.91							16.8	17.02	31.44	33.42
33.47	35.45	33.63	35.98	32.5	34.32	24.28	24.51	20.1	21.12	32.66	34.98							34.1	34.56	23.77	24.33
33.58	36.59	32.46	35.36	21.2	21.38	33.12	35.87	17.6	18.31	23.26	23.74							14.15	14.55	28.96	29.76
36.32		26.88	27.38	28.83	29.71	33.94	35.43	18.03	18.68	26.79	27.38							21.78	22.19	33.88	35.24
31.06	32.02	25.77	25.96	29.09	29.73	29.02	29.79	23.84	24.38	33.43	35.44							31.94	33.06	32.07	32.88
34.6	35.92	25.51	25.64	30.88	32.11	23.05	23.45	32.07	34.12	34.92	37.51							24	24.41	26.9	27.22
30.76	31.62	31.33	33.14	30.19	31.1	35.36	36.1	33.16	34.96	33.47	35.13							21.91	22.11	29.7	30.46
21.65	21.9	23.86	24.04	30.33	31.66	18.96	18.8	23.34	24.01	22.86	23.5							18.82	19.05	20.84	21.26
35.86		29.48	31.52	33.13	34.69	33.43	36.45	31.73	33.59	25.3	25.63							24.24	24.94	36.54
35.27	37.71	30.29	31.03	35.04	36.38	19.13	19.39	23.45	24.59	27.03	27.53							33.7	34.73	23.36	23.84
33.81	36.59	34.63	38.23	29.97	30.52	32.2	34.84	31.58	33.31	26.64	27.17							26.71	27.16	18.59	19.16
35.06	38.13	32.57	33.55	24.48	24.78	28.67	29.14	29.33	32.36	34.22	35.24							20.28	20.31	35.49	36.01
36.3	37.8	34.6	37.57	30.41	32.2	29.54	30.46	34.64	37.4	22.91	23.59							31.59	33.89	31.23	32.11
28.94	29.55	33.39	34.86	21.13	21.19	20.15	20.54	34.25	37.46	27.07	27.71							18.55	19.6	22.39	22.78
22.92	23.63	33.11	34.49	37.16		31.25	33.4	29.58	30.27	29.26	29.94							32.49	34.8	31.09	31.95
20.88	21.5	33.06	35.69	35.17	36.48	31.47	33.45	33.79	38.62	22.33	22.88							31.41	32.36	23.7	24.21
22.92	23.57	27.62	28.09	36.76	39.8	16.68	17	30.27	32.1	20.68	21.14							23.85	24.81	32.12	33.2
27.43	27.79	25.48	25.43	27.82	28.22	31.54	34.11	18.76	19.68	18.72	19.11							26.36	26.8	19.16	19.68
31.53	33.36	19.9	20.65	33.73	35.32	17.96	18.3	20.52	21.42	32.55	34.09							32.4	34.03	35.52
25.65	26.43	33.63	36.06	21.39	21.34	27.94	29.04	32.72	35.16	31.94	34.73							23.86	24.5	29.46	29.97
31.81	32.8	23.97	24.25	34.88	36.58	32.64	34.41	25.44	26.62	33.87	36.64							17.47	17.88	26.92	27.44
36.65		26.44	26.63	32.61	33.12	33.07	35.4	26.94	28.16	34.96	36.22							24.05	24.53	24.65	25.19
34.59	36.68	24.75	25.32	26.44	26.47	31.47	33.27	30.42	32.2	23.06	23.29							16.97	17.49	26.32	26.93
31.49	32.21	32.81	34.4	32.57	33.78	24.35	24.29	30.02	31.51	32.42	34.04							20.83	21.45	31.47	32.86
34.89	36.67	33.74	35.25	33.48	34.88	27.6	28.02	25.84	26.89	34.92	37.78							26.41	27.33	34.38	37.46
16.48	16.92	31.98	34.02	32.2	33.8	29.95	32.24	23.78	24.67	36.81	36.59							20.01	20.67	28.4	28.9
28.88	29.74	34.67	36.8	29.21	29.71	30	31.48	22.98	23.91	35.46	38.14							15.95	16.56	24.02	24.35
36.22	38.45	23.93	24.29	30.24	31.36	29.94	31.16	29.17	31.26	31.63	32.59							16.19	16.23	22.1	22.19
31.18	31.99	22.41	22.79	31.8	32.88	33.13	35.19	27.64	29.17	35.87								24.48	25.38	29.44	30.47
32.56	34.1	30.37	31.7	32.53	33.19	32.82	34.27	25.14	26.63	36.14								30.06	31.42	35.33
35.75		22.41	22.83	35.48	37.13	21.43	21.79	24.62	25.55	35.03								24.72	25.7	32.26	33.18
33.3	36.27	32.55	34.06	29.61	28.55	30.41	31.64	21.66	22.8	20.64	20.67							31.83	34.69	21.19	21.61
34.87	36.73	30.49	31.66	24.69	24.35	26.41	26.75	30.74		30.91	32.58							21.74	22.53	36.65
25.79	26.4	23.85	24.3	20.87	20.58	35.23		29.03	30.85	35.36	36.57							24.27	24.98	27.04	27.72
34.79	37.36	33.43	35.65	25.91	25.81	31.66	32.92	24.97	25.49	29.53	31.11							19.67	20.42	18.12	18.54
30.65	32.45	30.23	31.27	16.76	16.41	32.73	34.75	24.27	24.24	20.68	21.22							18.04	18.55	32.61	34
34.64	36.28	30.24	31.74	36.47	37.52	32.34	34.57	20.35	21.21	29.53	30.16							15.47	15.99	28.2	28.67
30.88	32.38	24.31	24.3	33.93	35.49	31.79	33.61	18.87	19.2	32.1	33.02							18.6	19.29	24.73	25.49
30.37	32.95	18.54	18.37	30.64	30.85	21.69	22.18	35.31	36.35	31.35	33.06							31.78	33.21	19.74	20.36
21.54	21.97	24.6	24.88	31.95	32.97	27.01	27.82	19.54	20.2	24.51	24.99							33.32	35.67	23.83	24.13
34.17	36.54	26.23	26.4	30.89	31.49	33.22	34.88	22.76	23.03	30.45	31.64							31.41	32.8	32.51	33.98
29.51	30.38	28.68	29.1	23.99	23.98	33.75	35.69	25.74	25.87	34.88	35.8							27.78	28.37	31.84	32.86
32.64	34	33.78	36.24	20.67	20.88	27.5	27.91	23.17	23.32	25.73	26.61							35.57	36.14	29.48	30.63
32.61	34.76	32.35	34.6	31.25	32.51	32.98	34.72	29.87	32.19	32.64	34.4							22.29	22.75	28.86	29.46
25.5	25.47	33.26	35.71	30.42	31.4	30.13	30.83	32.28	33.85	33.18	34.95							21.21	21.35	30.37	31.22
29.27	29.87	26.4	26.74	17.3	17.29	31.42	32.31	30.58	32.33	32.64	34.45							33.12		23.86	24.37
33.25	34.67	30.82	32.86	33.57	35.96	34.55	37.05	23.84	24.77	31.2	33.43							31.08	31.83	35.13	35.99
28.09	28.78	32.9	34.96	33.64	35.62	35.39	37.59	31.29	32.68	33.99	37.67							19.77	20.19	33.48	34.88
35.43		35.81	38.4	29.46	29.73	19.21	19.16	24.52	25.05	27.21	28.21							27.18	27.99	30.29	31.15
34.76		23.52	23.65	32.13	33.85	28.14	28.57	30.47	33.22	29.91	30.9							30.74	32	26.34	26.96
29.91	30.49	35.91	36.3	28.7	29.45	32.99	35.72	22.81	23.6	27.9	28.47							33.92	37.12	31.71	32.34
29.91	32.14	29.72	30.26	34.17	34.62	30.65	31.31	33.36	36.4	28.57	29.55							32.6	35.02	32.88	34.24
33.78	36.17	31.24	32.71	26.93	26.77	23.98	24.18	23.47	24.07	25.29	25.92							30.17	32.02	34.23	35.03
36.56	37.01	30.29	31.51	32.84	34.69	22.88	22.3	28.35	29.75	27.85	28.82							30.65	32.59	29.91	30.6
31.1	33.52	18.92	19.37	29.24	29.75	19.7	19.33	30.47	32.66	31.6	32.76							20.18	21.02	34.34	36.22
33.7	36.28	20.2	20.48	21.37	21.56	15.5	15.47	31.56	33.22	33.42	34.71							26.41	27.14	30.2	31.06
35.38		23.96	24.49	22.37	22.51	17.05	17.05	17.76	18.45	33.53	34.36							31.87	33.56	28.55	29.02
35.58		25.86	26.19	22.16	22.44	18.97	19.33	26.63	27.59	34.47	36.33							32.46	35.48	18.06	18.84
35.36	36.99	33.59		35.22	36.4	34.34	37.81	15.29	15.94	34.16	36.62							22.46	22.99	25.62	26.06
29.36	29.85	32.65	34.68	19.91	19.92	23.34	23.45	30.37	31.42	35.91								30.61	32.91	27.92	28.61
20.81	21.19	29.84	30.45	25.23	25.56	33.13	34.79	29.67	30.61	31.63	32.51							30.3	32.07	30.79	31.53
34.88	36.05	32.49	35.01	27.57	28.14	24.71	24.77	33.65	35.13	33.15	35.32							27.66	28.55	33.18	34.35
35.12		28.74	29.81	27.37	27.72	22.71	23.22	28.56	29.18	20.46	20.87							24.16	24.64	27.72	28.77
34.29		32.05	32.75	25.87	26.05	19.03	19.23	25.99	26.44	27.8	28.38							22.23	22.71	27.05	27.72
31.96	34.22	31.21	33.41	32.72	34.13	22.52	23.19	26.32	26.77	18.55	18.91							22.37	22.85	21.05	21.72
34.96	36.51	33.25	38.17	19.14	19.31	23.74	24.4	26.81	27.14	33.67	35.6							25.68	26.39	18.27	18.41
24.25	24.75	32.57	36.43	34.24	37.48	20.4	20.27	25.85	26.36	27.2	28.1							33.67		16.59	16.75
33.32	35.17	33.91	36.4	34.12		33.71	35.95	19.94	20.49	34.17	36.42							18.35	18.58	36.11	36.84
36.65		21.82	22.14	31.25	32.26	17.35	17.7	18.92	19.54	23.48	24.12							31.78	33.3	21.15	21.54
31.7	33.46	20.09	20.71	33.84	34.9	29.3	30.44	26.13	26.76	35.38	38.45							33.69	36.43	20.63	21.33
31.22	33.41	31.52	32.87	32.79	35.36	35.02	36.68	22.28	22.9	27.27	27.89							29.91	31.48	25.09	25.57
30.94	33.24	20.97	21.49	34.36	37.01	32.95	34.33	29.53	31.08	32.87	34.19							33.01	35.49	16.83	17.35
32.71	35.17	34.74	37.83	33.72	34.98	27.12	27.38	33.59	36.18	23.8	24.43							27.46	28.54	21.29	21.85
33.49	35.45	22.8	23.14	34.32	35.51	32.73	34.92	31.84	32.91	21.7	22.04							30.62	32.47	16.49	16.77
33.8		19.9	20.42	31.79	32.53	32.66	34.46	30.15	30.62	25.18	25.59							29.73	31.25	21.11	21.67
32.66	35.03	34.25		34.23	36.22	34.44	36.1	28.45	28.83	31.95	33.2							22.4	22.84	17.68	17.97
35.31		31.42	33.86	30.15	30.74	21.08	21.41	30.37	31.85	30.89	31.78							25.72	26.38	19.33	19.76
32.22	35.16	33.78	36.4	31.34	32.61	21.11	22.09	30.73	32.24	33.04	34.47							26.67	27.81	19.94	20.36
30.14	30.85	29.05	29.84	34.26	35.87	17.28	17.51	23.89	24.25	30.96	32.9							26.16	27.19	29.95	30.53
27.49	28.09	22.41	22.63	33.97	36.17	30.11	31.04	17.05	17.62	35.03	35.66							26.39	26.78	33.3	34.13
16.88	17.28	31.45	33.28	34.05	35.17	32.39	34.06	17.5	18.2	33.07	34.17							30.78	32.3	29.44	30.05
19.33	19.81	29.57	30.23	34.74	38.11	31.32	33.24	18.38	18.73	32.03	32.62							26.58	27.56	23.92	24.53
25.8	26.98	32.61	34.88	20.97	21.19	30.3	31.9	26.82	28.49	36.19								31.03	32.91	26.37	27.17
21.42	22.04	33.18	35.14	20.67	20.77	30.66	32.29	23.41	24.33	34.17	36.13							30.13	29.99	26.13	26.53
30.22	32.64	30.88	31.64	32.11	33.25	34.29	35.96	31.89	34.57	35.43								22.68	23.19	29.25	29.74
30.51	31.06	23.36	23.56	33.27	34.86	33.63	35.98	32.21	35.48	25.23	25.56							23.82	24.47	29.41	30.15
33.25	34.52	31.12	34.2	35.02		21.45	21.26	31.16	33.45	33.14	34.76							26.6	27.34	18.87	19.92
32.38	33.45	30.98	33.54	33.13	34.59	32.35	33.89	25.34	25.94	31.77	32.68							25.86	26.11	28.24	28.67
31.58	34.04	26.61	26.97	27.03	27.23	33.12	34.94	28.03	28.78	32.59	33.86							25.07	24.98	29.71	30.74
33.14	36.82	22.68	22.86	17.58	17.63	30.02	30.29	21.67	22.54	23.29	23.92							31.54	33.61	29.52	30.05
35.15	38.18	27.17	27.76	23.17	23.64	18.2	18.05	33.01	35.49	34.8	36.79							25.72	26.09	20.15	20.42
22.75	23.3	21.45	21.79	24.41	24.83	30.01	31.27	18.41	19.33	36.09	36.26							19.71	20.28	26.99	27.29
23.57	23.8	20.27	20.64	34.52	36.55	33.14	34.6	28.08	30.17	32.13	33.86							23.14	23.69	20.41	20.61
22.22	22.22	25.87	26.26	28.62	29.23	28.81	30.04	22.31	23.15	34.18	36.83							16.14	16.27	30.93	32.31
23.49	24.07	23.09	23.47	28.78	29.39	25.45	26.26	28.7	30	33.1	35.29							24.26	25.13	31.8	33.45
35.08	37.88	32.75	34.57	33.83	34.74	29.71	31.1	27.92	29.19	35.56								22.65	23.29	29.93	32.31
34.79	37.82	17.83	16.86	30.53	31.18	28.65	29.82	14.83	15.66	35.49								33.63	35.26	25.92	26.26
29.35	30.5	31.89	33.41	30.95	31.88	25.06	25.65	33.79	36.26	35.39								35.27	36.92	27.67	27.99
35.21	37.21	33.17	35.39	33.01	33.82	20.32	20.91	18.83	19.83	28.27	28.13							20.85	20.87	31.61	32.86
34.83	36.34	34.34	35.89	17.54	17.64	18.01	18.57	24.11	24.93	30.14	29.78							25	25.24	20.24	20.21
31.96	34.08	34.38	37.81	20.59	20.57	26.68	33.84	30.91	32.87	35.66	36.64							23.58	23.84	35.35	37.05
35.26	36.45	31.54	32.44	23.04	23.56	32.42	35.01	23.97	24.87	30.88	32.1							32.09	33.53	19	19.37
34.14	37.66	16.41	16.71	33.32	35.03	20.12	20.32	30.25	32.29	32.39	33.73							21.95	22.27	28.71	29.95
34.26	38.26	26.94	26.76	33.08	34.69	21.26	21.49	30.11	32.08	32.96	34.8							33.11	33.93	34.84	36.23
35.66		33.5	36.48	33.03	34.83	23.45	23.94	29.71	31.77	32.82	34.54							18.39	18.54	28.25	28.2
35.67	38.32	18.29	18.44	24.16	24.44	32.45	34.76	32.13	34.6	34.61	35.82							35.73		28.84	29.96
33.66	35.01	18.38	19.1	28.73	29.8	29.81	30.98	27.23	28.31	25.85	25.98							34.86	35.96	34.65	36.45
29.2	29.93	16.92	17.37	24.84	25.06	24.69	24.68	29.48	30.94	27.13	27.64							32.29	33.36	26.17	26.47
33.74	35.41	23.52	24.25	30.86	31.73	20.4	20.52	27.67	28.98	27.31	27.85							20.56	20.87	24.96	25.21
30.35	31.48	31.65	32.48	25.35	25.51	25.03	25.47	32.43	34.69	28.92	29.91							21.94	22.35	16.25	16.1
24.58	25.07	22.2	23.05	33.03	34.61	25.42	26	30.3	32.61	26.69	27.5							30.08	30.81	24.98	25.76
19.15	19.63	21.47	21.94	24.25	24.26	34.33	35.91	20.94	22.33	32.99	34.76							22.39	22.54	28.87	29.44
23.61	24.22	25.73	26.38	32	33.14	31.69	32.88	20.33	21.56	25.59	26.06							27.36	28.14	34.28	35.91
23.46	23.87	29.12	29.95	17.14	17.13	31	31.09	19.82	20.61	36.22								23.49	24.28	25.4	25.84
34.92	36.93	25.79	26.4	34.02	35.47	29.49	29.38	19.17	19.82	27.54	27.76							19.07	19.47	24.36	24.71
25.96	26.32	27.94	28.66	26.49	27.27	24.34	24.01	22.32	23.13	31.12	32.02							18.59	18.95	28.45	29.51
16.04	16.43	37.04	38.6	35.81	36.51	34.48	35.96	27.1	27.9	30.45	30.61							29.85	31.54	30.91	32.61
20.81	21.4	16.54	16.84	28.57	29.25	33.89	35.51	32.3	33.19	35.32	36.97							30.8	32.2	24.81	25.47
25.15	25.92	25.81	26.51	19.4	19.58	35.25	35.64	28.06	28.31	33.25								20.51	20.92	30.86	32.41
33.18	37.37	24.63	25.2	34.61	38.35	28.27	28.02	24.01	24.5	27.13	27.2							25.16	25.87	17.6	17.9
31.24	33.21	20.77	21.32	30.78	31.04	24.35	23.62	31.64	32.85	32.51	34.53							30.47	31.61	15.95	16.41
34.3	36.32	33.56	36.13	34.48	35.61	33.54	35.36	23.22	23.71	34.07	35.82							22.76	23.5	17.99	18.59
18.73	19.36	20.16	20.63	32.69	34.97	19.07	18.32	31.14	33.56	33.7	35.36							29.83	31.12	16.97	17.53
21.17	22.06	33.15	35.32	30.42	31.72	35.65	36.81	30.68	32.46	33.63	34.89							22.66	23.69	29.74	31.13
35.36	38.29	33.44	35.68	28.28	28.8	19.16	19.15	25.42	26.67	34.92	35.94							24.5	25.28	22.86	23.01
36.22	38.03	28.13	29.34	17.86	18.11	27.74	27.6	20.82	21.79	30.58	32.84							27.84	28.81	32.04	33.67
32.46	34.22	30.91	32.6	20.43	20.95	33.55	35.15	29.87	31.54	19.23	19.53							22.21	22.97	26.99	28.19
31.81	33	27.31	28.24	33.34	34.68	29.28	28.8	23.22	24.39	27.31	27.74							23.23	23.67	30.53	32.66
33.67	34.91	23.4	24.17	34.79	35.91	29.5	29.81	28.6	30.11	19.49	19.7							26.12	26.69	26.64	27.42
34.65	35.78	19.2	19.72	27.4	28.01	32.69	33.99	29.56	31.04	33.74	35.92							21.3	21.84	24.41	24.95
35.21	37.33	17.53	17.83	26.29	26.95	35.94	36.83	29.54	31.76	30.57	32.24							20.71	21.22	24.8	25.71
35.04	37.51	25.35	26.19	22.23	22.53	19.98	19.72	31.53	33.62	19.99	20.48							20.47	20.73	23.77	24.2
35.57	37.57	30.79	32.26	20.48	20.86	32.91	36.72	16.25	17.11	29.92	31.46							21.03	21.41	32.84	34.1
33.33	34.8	29.33	29.95	21.69	22.29	30.49	32.39	21.36	22.39	20.64	21.08							21.53	22.12	16.93	17.34
26.95	27.76	23.02	23.72	17.72	17.77	30.49	32.26	22.06	22.95	33.33	34.85							22.85	23.24	18.61	19.09
34.87	35.45	35.64		29.52	30.3	15.39	15.59	15.95	16.81	26.55	27.04							25.36	26.32	21.49	21.8
19.74	20.43	34.59	36.63	33.27	35.19	32.24	33.62	21.47	22.49	30.8	31.48							23.56	24.1	30.65	32.43
31.01	31.98	28.9	29.17	33.26	35.05	34.14	37.61	23.65	24.59	17.91	18.23							18.64	19.02	26.67	27.2
21.4	21.96	32.51	33.66	26.19	26.42	25.67	26.05	34.08	35.2	33.1	35.4							30.24	31.79	28.24	28.8
20.7	21.12	24.47	24.68	30.18	32.01	32.37	34.45	31.23	32.72	20.82	21.1							19.67	19.74	17.34	18.15
27.34	27.94	27.32	27.58	32.69	34.49	17.11	17.09	32.01	33.52	23.87	24.34							25.38	25.63	27.83	27.98
34.19	36.02	31.21	31.89	28.88	29.75	28.19	29.44	31.03	32.36	25.45	25.78							29.14	30.28	34.16	35.63
20.49	20.81	19.64	19.8	33.98	36.19	26.31	27.04	33.66	36.27	30.54	30.86							30.73	32.56	27.32	27.76
21.44	21.72	27.82	28.24	29.08	30.09	31.48	33.77	34.59	36.01	29.8	29.85							25.7	26.6	27.89	28.36
23.75	24.45	25.12	25.64	35.23		30.64	32.96	17.83	18.6	36.36	37.44							24.19	24.81	23.54	23.79
31.65	33.9	22.5	22.6	33.82	34.84	30.43	32.37	18.75	19.77	34.96	36.08							23.49	24.27	25.94	26.29
31.99	36.86	34.58	36.61	23.5	23.67	30.91	33.21	34.42		35.94								22.03	22.56	34.55	37.93
31.82	32.95	32.01	33.58	22.78	22.79	22.91	23.75	20.1	20.73	30.84	31.36							24.36	25.01	35.31	36.89
18.88	19.43	33.22	35.47	31.43	32.47	30.25	31.85	35.16	36.54	28.72	29.2							33.04	34.75	31.97	32.78
33.46	36.27	33.47	34.42	32.55	34.42	26.68	27.75	32.71	34.42	34.73	35.59							21.75	22.34	31.46	32.21
16.98	17.23	26.06	26.42	32.42	33.67	27.98	29.58	32.47	34.08	32.08	33.29							25.16	25.9	16.95	17.11
30.86	32.09	32.1	33.52	14.18	14.46	29.02	31.04	31.73	33.52	22.63	23.14							30.48	31.9	33.04	34.76
34.31	36.48	32.79	34.76	33.14	34.19	31.39	33.06	34.36	35.3	31.75	32.86							23.41	23.81	22.05	22.42
32.31	33.73	30.19	31.03	32.48	33.5	34.04	37.4	32.28	34.34	24.55	24.83							22.85	23.41	22.98	23.49
32.04	33.22	29.84	30.27	20.34	20.67	33.25		15.84	16.02	35.79	37.82							30.34	31.17	31.31	32.44
35	36.66	27.73	28.25	31.52	33.28	26.21	26.99	32.29	33.2	34.9	35.21							33.17	33.98	22.75	23.39
34.69	37.76	24.33	24.65	21.57	21.28	30.29	31.52	34.9	36.17	28.62	29.75							33.19	35.35	26.44	26.95
34.92	36.75	24.59	24.93	19.08	18.88	21.87	22.76	31.3	32.27	20.55	20.61							32.45	34.11	32.93	33.83
34.4	36.64	26.86	27.03	20.96	20.69	30	31.8	34.55	35.57	20.2	20.17							34.06	36.14	24.68	25.18
34.64	36.25	36.05	36.56	30.38	31.21	30.78	32.78	30.73	31.62	36.38	36.87							26.39	26.94	22.32	23.07
35.06		34.08	35.93	33.41	34.5	31.3	33.69	34.9	36.58	30.59	32.2							18.86	19.42	20.13	20.48
34.94	36.16	29.25	29.06	31.91	33.14	29.12	30.94	33.26	34.83	31.63	33.45							32.26	34.74	22.06	22.31
36.52		27.68	28.68	23.51	23.25	31.9	34.01	32	33.38									32.5	34.37	26.48	26.92
31.17	33.22	22.32	22.19	31.37	31.99	30.4	31.59	27.95	28.71	28.3916	29.7859							30.78	32.11	29.71	30.69
33.75	36.07	16.53	16.63	22.25	22.65	32.33	34.5	29.95	31.3									30.11	31.46	33.57	35.4
32.8	34.45	31.06	31.33	19.32	19.16	33.68	34.53	22.65	23.68	28.39	29.79							23.59	24	17.91	18.55
31.1	32.9	31.12	33.24	28.06	28.9	29.19	29.74	23.98	24.71									20	20.65	28.26	28.62
32.08	34.97	31.52	33.49	26.84	27.07	18.39	18.78	30.37	31.91									18.03	18.72	28.23	29.37
33.69	35.73	31.79	34.34	22.91	22.93	24.75	25.58	27.26	27.81									27.93	28.84	35.14
33.53	36.12	31.59	33.4	31.89	33.15	31.22	33.76	27.56	28.26									32.23	33.99	18.54	18.74
26.01	26.37	30.35	33.04	21.28	21.17	16.44	16.98	34.32	36.01									18.91	19.83	19.65	20.11
25.35	25.63	23.93	24.2	15.51	15.58	22.43	23.49	32.79	34.37									15.63	16.36	33.69	34.57
20.21	20.46	35.14	38.03	26.58	27.07	32.07	33.74	33.9	35.7									32.34	34.71	34.2	35.32
31.43	33.62	24.74	24.84	14.89	14.7	25.84	26.11	22.17	24.36									27.71	28.47	32.32	33.23
33.56	35.31	27.55	27.76	30.11	30.54	30.23	32.5	15.18	15.69									28.31	29.14	22.15	22.77
32.89	35.95	32.68	35.23	31.39	32.78	33.97		22.7	23.61									30.52	31.35	34.16	34.86
31.28	33.16	33.9	36.37	23.18	22.96	29.71	30.61	22.76	24									35.26		31	32.14
35.38		32.67	33.71	27.21	27.3	31.68	33.73	30.4	32.53									31.01	32.62	21.19	21.7
30.59	32.62	32.01	33.45	32.67	35.21	33.19	34.07	29.27	31.16									31.49	33.69	16.41	16.96
34.76	37.76	35.27	38.34	29.92	30.52	30.57	32.56	26.83	27.79									14.95	15.55	31.69	32.54
25.51	25.94	15.92	16.24	31.17	32.25	21.12	21.4	15.08	15.78									15.63	16.11	30.64	31.44
30.92	31.91	29.74	30.95	33.77	35.31	34.8	36.27	22.95	23.78									32.72	35.16	22.08	22.89
16.16	16.69	27.95	28.48	27.27	27.41	31.48	33.04	25.4	26.38									28.78	29.95	29.07	30.03
24.7	25.09	24.33	24.7	32.13	34.2	32.84	33.99	27.45	28.66									31.58	33.44	29.39	31.11
26.46	27.17	30.79	32.01	35.1	38.26	35.75	37.55	18.05	19.11									22.74	23.66	20.04	20.42
36.3		32.82	35.05	33.52	34.82	31.9	33.41	32.78	36.07									18.9	19.38	30.72	33.07
34.31	36.14	34.36	35.74	30.56	30.55	31.88	33.78	11.84	12.35									31.89	33.65	29.9	31.71
33.44	36.3	31.36	33.15	22.49	22.39	26.85	27.88	32.84	35.53									20.43	21.22	30.51	32.78
29.45	30.37	29.12	29.99	30.67	30.86	30.03	32.83	20.85	22.05									30.4	32.94	33.52	35.47
22.68	22.91	32.91	34.68	17.36	17.46	28.19	29.37	27.12	28.2									28.67	30.64	18.44	19.48
17.65	18.11	31.15	32.1	18.1	17.98	23.16	23.55	20.67	21.74									29.21	30.7	33.2	35.76
32.62	33.53	28.6	28.68	31.34	32.57	30.98	33.04	23.47	24.55									24.8	26.11	32.98	34.59
31.42	33.18	31.96	33.83	19.84	19.83	19.09	19.5	21.07	22.2									19	19.75	31.09	33.44
23.14	23.16	23.67	23.7	34.42	35.98	16.59	17.42	21.67	22.66									13.37	13.77	16.23	16.76
26.45	27.12	26.53	27.04	24.13	24.25	29.29	29.62	29.56	31.36									30.88	33.31	28.93	30.05
33.78	35.54	34.53	36.52	29.08	29.83	32.28	34.35	19.53	20.27									33.68	35.6	32.77	34.37
36.25	37.8	24.82	25.26	29.36	29.5	32.5	34.5	28.34	29.38									24.7	24.88	33.17	35.54
32.38	33.75	32.64	34.81	34.7	36.77	29.78	30.16	32.67	34.68									23.02	23.7	22.21	22.85
35.11	36.64	31.78	33.45	24.05	24.22	36.43		33.88	36.91									30.53	31.74	20.86	21.05
31.48	33.6	31.26	33.06	21.07	21.16	26.63	26.44	28.08	28.85									20.03	20.62	18.43	18.53
15.14	15.25	23.45	23.75	35.72	37.48	18.31	18.58	30.51	32.86									18.42	18.93	15.32	15.73
35.56		24.75	25	31.43	32.37	15.71	15.87	22.14	22.62									33.44	36.43	18.08	18.51
32.46	33.42	29.25	29.68	27.18	27.11	31.8	33.83	23.42	24.05									25.02	25.82	19.89	19.91
29.78	31.95	35.67	37.98	20.79	20.76	30.85	33.32	28.86	30.02									27.82	28.75	15.78	16.17
33.5	35.18	31.85	32.83	23.36	23.24	19.13	19.26	30.79	33.02									19.09	19.63	35.62
31.49	33.02	33.75	35.09	31.24	32.09	21.8	22.08	25.46	26.42									25.5	26.47	32.85	35.29
32.05	33.43	33.1	33.79	27.67	27.81	30.63	32.26	23.21	23.97									24.93	26.27	33.84	36.67
32.34	34.25	33.06	34.53	16.22	15.99	33.75	35.98	32.44	35.46									23.91	24.75	26.26	27.23
29.29	30.29	34.48	35.99	19.06	18.84	22.92	23.13	25.35	26.06									26.06	26.82	29.75	31.09
23.35	23.52	32.44	34.89	34.4	36.98	23.6	23.57	22.81	23.18									20.18	20.51	25	25.43
22.19	22.63	26.2	26.74	35.19	37.54	19.16	19.37	23.99	24.49									17.33	18.01	33.51	36.05
27.03	27.8	34.08	35.08	27.53	28.05	32.4	34.01	25.7	26.05									30.05	31.15	32.6	34.99
33.64	34.7	24.35	24.58	20.35	20.53	34.64	37	18.54	18.64									27.21	28.21	31.55	34.22
34.74	37.77	32.04	33.27	34.87	37.13	29.31	30.96	30.86	32									17.28	17.68	20.91	20.93
21.26	21.57	18.27	18.79	32.71	33.97	32.37	35.62	26.07	26.83									21.77	22.59	33.69	36.4
34.66	36.01	31.97	34.65	33.84	35.51	32.15	35.49	29.38	30.48									23.5	23.9	34.06	37.91
22.69	22.82	22.83	23.09	19.24	19.34	30.63	32.57	22.63	23.04									31.42	32.66	28.51	29.64
35.09	38.86	25.29	25.58	29.43	30.72	26.49	27.01	25.56	25.83									19.83	20.55	32.51	33.84
34.76	37.51	23.74	24.35	29.78	30.52	31.56	33.09	25.29	25.63									23.71	24.63	24.01	24.71
34.47	36.56	31.53	32.4	30.31	30.86	27.92	28.85	23.76	24.06									33.92		30.99	32.66
30.05	31.13	33.1	33.88	27.6	28.04	31.03	33.26	25.68	25.8									32.46	34.49	25.66	26.56
31.32	33.01	30.63	32.69	33.77	35.71	26.52	27.18	27.86	28.67									32.45	33.77	27.32	28.42
35.02	36.09	22.85	23.17	32.67	33.75	33.43	35.82	33.26	34.97									27.88	29.77	30.23	31.36
23.08	23.48	20.82	21.28	25.56	26.02	33.07	36.41	22.89	23.97									28.06	28.66	32.57	34.01
33.15	35.63	32.01	33.97	31.82	32.58	30.6	32.13	15.38	16.16									26.18	26.65	31.54	32.8
23.42	23.98	23.72	24.4	35.68	37.66	33.98	36.89	35.12	37.26									32.18	33.34	30.75	32.55
34.09	36.2	20.79	21.09	31.55	32.21	31.9	33.71	34.67										30.73	31.95	26.43	27.3
24.46	24.9	34.06	35.74	26.3	26.02	33.48	35.28	20.75	16.86									34.27	35.4	27.09	27.87
25.15	25.61	32.48	33.05	30.84	30.93	24.3	24.79	29.86	30.75									35.24	37.77	30.57	31.88
33.76	35.59	29.29	30.32	26.46	26.54	30.6	32.66	18.14	18.75									30.6	31.71	32.02	34.37
28.68	29.19	22.45	22.78	20.5	20.73	30.08	31.57	16.22	17.23									28.6	29.49	24.59	25.32
29.13	29.47	33.66	35.47	34.37	36.81	30.4	32	29.26	30.3									27.61	28.39	27.94	29.12
28.98	29.91	35.5		30.36	30.72	21.39	22.16	18.17	19.03									28.62	29.66	33.53	35.18
23.64	24.17	34.13	36.04	30.57	30.7	30.33	31.91	32.19	33.96									33.38	35.87	34.33	36.18
33.36	35.08	33.88	36.45	32.97	34.91	29.16	30.68	16.76	17.43									31.11	32.29	25.49	26.22
31.83	32.6	20.54	20.84	20.62	20.51	27.33	28.62	25.25	26.05									33.84	35.49	25.63	25.85
32.47	34.4	33.1	34.91	34.37	36.46	27.69	28.91	28.86	29.86									31.27	32.24	33.56	35.11
34.48	36.87	19.34	19.75	35.29		26.57	27.73	32.27	34.96									24.28	24.98	19.06	19.63
36.67		14.06	14.69	33.38	34.6	28.09	29.76	33.49	36.18									31.14	33.45	23.64	24.11
33.61	35.85	30.3	32.62	33.88	36.17	30.33	32.3	32.43	35.04									30.24	31.99	28.62	29.43
33.5	37	35.94		34.22	35.69	31.31	32.63	32.62	34.11									31.68	33.23	22.86	23.59
34.41	36.45	31.04	32.63	26.84	27.32	33.87	36.09	26.88	27.61									31.66	33.44	25.62	26.2
33.86	35.7	32.11	33.81	34.33	35.69	34.97		28.35	29.36									31.56	33.66	22.34	23.19
35.47	37.39	17.66	18.03	27.62	27.94	25.13	25.81	28.34	29.21									28.66	29.82	17.49	18.1
34.73	36.76	28.35	29.47	33.76	36.09	27.58	28.2	33.3	34.98									31.24	33.01	29.6	30.27
23.76	23.79	36.6	38.39	33.94	35.02	29.14	29.6	32.49	34.29									23.67	24.59	15.34	15.77
35.03	35.99	32.85	34.63	34.33	37.43	33.26	35.82	31.91	33.09									32.16	33.69	33.89
25.96	26.72	28.26	29	35.52	36.72	34.34	35.67	26.69	27.51									33.94	35.54	35.18
21.52	22	24.36	24.86	29.28	29.77	23.54	24.49	21.46	22.21									30.81	32.24	20.67	21.11
23.53	23.91	32.98	36.9	29.26	29.42	33.79		19.6	20.37									27.76	28.9	32.12	33.97
21.15	21.79	20.57	21.26	26.87	26.97	29.03	30.4	32.88	34.88									20.22	20.85	31.88	33.18
32.17	33.44	21.38	21.65	36.86		30.53	32.78	31.35	32.51									22.67	23.59	30.46	31.81
25.64	26.76	21.25	21.66	33.43	34.39	31.29	33.45	23.74	24.49									29.52	31.65	32.16	33.69
25.96	26.79	35.08	37.73	35.17	37.43	28.75	30.44	22.94	23.66									21.75	22.25	33.37	35.24
26.76	27.75	36.37	36.57	36		31.26	33.4	26.32	27.1									17.96	18.5	31.14	32.39
33.34	34.85	25.62	25.7	34.14	35.3	29.66	30.22	22.91	23.77									31.96	34.41	31.65	32.99
32.27	34.96	33.68	34.93	30.91	32.9	33.14	34.63	28.86	29.24									26.56	27.28	29.47	30.5
25.95	26.83	33.07	34.46	33.83	35.23	32.35	33.9	27.81	28.54									18.73	19.45	28.53	29.35
30.3	31.25	36.69		33.43	34.89	32.75	34.38	35.51										34.56	36.61	19.03	19.4
27.93	28.6	32.96	34.32	28.81	29.38	33	35	29.09	30.44									32.79	35.1	25.86	26.56
33.58	34.4	17.37	17.92	28.65	28.94	34.6	37.42	30.99	33.25									17.72	17.77	31.81	33.35
34.1	35.89	33.17	34.66	25.73	25.9	27.63	28.21	21.94	22.87									33.7	35.63	31	32.26
18.14	18.67	27.48	28.3	32.34	33.91	32.7	34.45	20.48	21.02									22.55	22.57	32.47	33.46
32.53	33.48	18.23	18.25	31.73	33.45	32.56	35.44	28.69	30.11									17.21	17.54	18.33	18.44
30.63	31.42	16.77	17.18	24.95	25.13	33.02	35.26	25.85	27.08									15.75	15.83	31.41	33.65
19.46	20.21	18.27	18.57	33.45	34.41	30.72	32.49	29.96	32.12									15.13	15.32	33.11	34.78
29.96	31.61	33.56	35.33	23.82	24.18	34.39	36.43	32.04	34.89									27.14	27.43	27.76	28.49
31.63	32.46	33.14	34.37	31.96	34.01	32.44	34.34	27.68	28.66									26.85	27.27	29.56	30.88
27.56	27.93	33.44	35.84	31.5	31.93	28.58	29.89	30.78	32.35									26.06	26.36	29.33	30.23
34.24	35.64	28.35	28.83	24.61	24.64	28.25	29.55	23.79	24.37									18.11	18.11	27.56	28.41
21.7	22.49	33.4	35.55	32.9	33.96	31.53	33	29.45	30.53									15.35	15.43	32.59	34.73
32.97	34.76	23.39	23.68	33.49	34.35	31.45	33.95	33.03	37.18									17.67	17.59	33.97	35.7
32.91	34.58	20.24	20.41	35.03	35.66	31.77	33.81	29.15	30.41									15.72	15.72	23.68	24.83
33.34	34.6	21.35	21.27	32.44	33.17	29.08	31.3	27.69	28.83									17.67	17.82	29.7	31.22
34.95	37.46	20.09	20.3	27.6	27.83	30.83	33.47	31	32.98									15.45	15.55	24.62	24.84
32.6	33.75	30.28	30.73	30.69	32.87	35.05	37.37	31.62	33.28									31.68	33.01	31.51	33.44
31.78	33.92	32.83	34.97	29.88	31.05	32.95	34.5	32.2	34.41									31.77	33.66	21.6	22.01
33.57	36.82	21.54	21.85	30.38	31.36	20.28	20.87	18.48	19.3									29.95	30.93	18.79	19.51
31.43	32.74	23.27	23.67	31.32	31.76	24.9	25.45	19.89	20.72									20.52	21.06	31.04	32.46
31.98	34.15	24.87	25.14	34.56	36.22	31.78	33.14	18.15	19.11									32.92	35.52	26.39	27.37
30.8	33.91	29.05	29.9	33.55	34.84	30.69	31.76	29.43	31.61									29.02	30.51	33.85	35.24
29.95	30.72	21.7	22.29	28.17	27.01	34.33		31.06	33.19									33.07	34.38	23.03	23.6
24.62	25.18	34.19	36.87	33.2	34.04	34.18	37.26	20.69	21.56									26.07	27.38	32.72	34.81
15.95	16.22	28.54	29.11	22.48	22.41	21.47	22.3	16.88	17.69									31.54	35.12	21.9	22.38
30.68	31.36	33.42	35.16	20.17	20.24	33.89	35.6	31.02	33.72									22.85	23.48	24.64	25.24
19.13	19.74	26.83	27.38	29.33	29.58	33.59	35.01	28.83	30.67									21.04	21.49	29.47	30.53
30.59	31.22	23.1	23.51	24.68	24.47	31.8	34.49	25.16	26.29									20.78	21.38	33.5	35.07
31.06	32.47	20.76	21.08	16.21	16.43	33.47	34.76	23.5	24.48									31.73	33.3	25.06	24.34
31.81	33.22	35.42		34.81	35.5	30.34	32.28	22.62	23.56									23.96	25.25	24.73	25.62
32.21	33.79	32.01	34.45	35.21	37.19	21.67	22.13	29.16	30.55									31.48	35.98	30.17	31.96
32.16	33.35	33.11	34.94	29.32	29.68	32.84	34.73	23.86	24.66									16.96	17.56	32.47	34.33
32.56	33.65	30.72	32.35	31.19	32.45	33.64	34.76	30.59	32.74									32.38	34.13	29.56	31.59
31.84	33.69	32.98	34.66	31.35	32.14	20.62	20.94	29.8	31.32									29.81	30.99	34.92
32.74	35.27	31.85	32.46	29.54	30.32	15.95	16.65	28.2	29.77									30.87	31.65	29.75	30.67
32.5	34.22	35.79	35.6	22.33	22.34	32.81	36.13	23.3	24.42									30.88	32.04	21.86	22.43
33.36	35.62	24.35	24.87	26.78	27.26	24.87	25.5	29.33	30.7									29.27	30.91	20.23	20.6
35.26		35.04	36.77	19.06	19.11	33.44	35.43	31.69	32.86									32.06	33.16	19.56	20.21
29.56	30.45	31.15	32.42	31.44	32.03	33.28	34.52	21.5	21.91									32.96	33.62	29.42	30.04
34.66	37.62	30.52	33.37	29.51	30	34.79	36.94	34.69	36.19									30.92	31.88	33.48	34.74
33.67	36.48	28.04	28.32	16.2	16.2	32.63	34.28	34.62										32.56	33.8	17.17	17.16
37.46		26.15	26.52	32.25	33.8	27.36	28.06	32.81	35.66									21.95	22.79	31.35	32.18
33.46	35.72	22.18	22.56	35.33	38.26	25.61	25.9	34.42	36.22									32.13	32.81	18.28	18.68
32.23	33.05	22.82	23.2	34.44	36.47	31.46	33.71	31.74	32.86									30.7	32.57	31.06	31.88
28.08	29.22	26.19	26.38	33.37	34.45	30.51	32.39	22.2	22.74									29.42	30.72	20.76	21.35
27.7	28.01	32.55	34.93	31.35	33.52	32.92	35.63	27.89	28.76									20.56	21.12	27.24	28.35
29.63	30.7	31.78	34.24	27.56	27.68	36.24		30.92	32.51									29.69	31.12	25.36	25.94
33.78	36.43	29.83	31.51	34.15	34.85	16.77	17.83	30.11	31.83									23.73	24.45	25.07	25.52
31.84	34.11	27.95	28.87	35.21	36.51	31	33.25	30.32	31.96									31.72	33.98	21.82	22.72
32.25	33.72	29.66	30.61	25.69	25.44	32	34.08	30.03	30.51									28.81	30.63	30.97	31.27
23.76	24.29	34.75	36.9	32.17	33.84	18.46	18.72	31.34	32.86									25.04	25.83	35.45	36.55
33.71	35.4	32.98	34.45	32.53	35.46	29.92	31.33	31.24	33.08									25.3	25.68	33.08	34.91
35.45	38.03	35.6		35.62		29.65	30.61	31.96	33.76									31.91	34.5	23.62	24.13
29.8	31.01	30.6	31.87	34.12	35.97	34.89	36.14	22.99	23.63									34.01		27.57	28.02
25.41	25.88	26.14	26.15	28.53	28.75	33.03	34.97	32.61	36.11									30.7	32.38	21.16	21.51
28.84	29.33	30.65	32.33	20.68	20.61	21.48	21.6	31.58	33.37									27.42	28.57	30.05	30.9
23.14	23.85	21.74	21.97	35.98	36.62	34.36	36.4	30.23	32.3									25.03	25.76	32.08	32.76
31.05	32.29	25.21	25.59	21.06	20.96	34.42	36.26	24.72	25.28									30.09	31.59	18.99	19.66
28.82	29.21	33.48	35.42	32.79	35.8	31.67	32.47	25.57	26.62									30.8	31.14	25.41	26.01
35.08	35.62	23.65	23.98	32.35	34.66	33.32	34.75	32.79	34.6									36.03		31.61	33.26
33.91	35.42	32.03	33.49	33.81	35.13	35.06		31.39	33.15									21.7	22.29	32.37	34.16
32.84	34.08	32.71	34.55	34.24	35.22	35.44	36.29	25.56	26.76									31.87	33.55	29.17	30.99
33.51	34.88	32.78	34.19	20.86	20.91	27.7	28.7	33.19	35.27									30.72	32.64	32.86	34.91
30.61	31.23	31.03	32.6	32.47	33.29	29.29	30.77	26.18	27.04									26.59	27.51	25.37	25.77
27.98	28.56	30.92	32.59	34.29	36.31	30.18	31.97	31.35	33.69									22.48	22.95	30.58	32.05
32.58	34.91	25.08	25.26	34.08	36.27	32.09	34.78	25.52	26.04									25.58	26.44	31.11	33.83
35.6		21.9	22.19	35.42	36.32	28.97	30.94	31.89	34.09									25.74	26.58	31.97	34.09
32.49	33.64	26.44	26.91	18.81	18.43	28.39	29.62	32.62	36									30.87	31.99	16.82	17.63
32.19	33.78	22.65	22.87	33.79	34.52	28.81	30.76	31.33	32.86									24.54	24.58	16.97	17.59
33.45	35.64	22.52	23	33.65	35.09	26.66	27.8	24.82	25.49									19.4	19.46	18.12	18.7
35.06	38.72	32.24	33.85	32.98	34.71	33.4		24.58	25.31									36.46	37.21	32.7	35.27
15.2	15.6	34.58	37.81	23.94	24.02	32.67	34.8	19.99	20.71									22.93	23.46	28.62	30.27
30.1	30.99	22.78	23	34.02	35.52	31.55	33.19	21.05	21.57									23.86	24.15	31.24	33.48
33.54	35.06	25.79	25.99	26.92	27.3	20.79	21.28	31.71	33.38									20.21	20.34	16.99	17.52
34.61	38.06	21.12	21.72	28.09	28.23	22.35	22.72	33.04	34.79									23	23.2	26.4	27.62
31.56	33.93	32.18	33.15	26.74	26.59	29.46	31.05	33.01	34.19									31.8	31.93	30	31.83
34.81	37.04	19.8	20.59	23.2	23.51	31.94	34.25	32.71	34.33									25.97	26.7	26.1	27.26
31.39	33.03	22.89	23.21	32.04	33.36	21.2	21.82	33.18	34.99									30.97	32.16	27.41	28.58
30.98	32.52	24.61	25.33	18.31	18.18	30.48	32.39	25.6	26.35									19.29	19.36	16.22	16.71
32.71	34.48	28.19	28.48	33.81	35.43	31.3	35.42	33.05	35.49									24.17	24.09	16.3	16.74
32.14	33.45	31.75	33.06	34.43		31.01	33.53	29.06	30.76									23.55	23.56	20.33	20.83
34.54	36.72	32.37	34.1	35.11	36.09	32.06	33.99	25.57	26.52									18.17	18.1	27.43	28.18
33.33	35.36	21.54	22.02	35.48	36.68	23.07	23.13	21.36	21.77									28.82	28.88	23.29	24.07
31.4	32.37	22.4	22.56	31.75	32.81	31.37	32.82	34.49	35.22									34.16	35.4	32.73	34.04
29.59	30.26	32.79	34.8	31.29	32.2	29.53	31.5	25.82	26.84									23.43	23.71	33.87	35.8
26.37	27.18	33.82		30.55	31.85	33.53		28.53	29.29									19.96	19.9	33.94	38.5
24.83	25.68	29.43	29.67	16.7	16.54	27.62	27.6	34.52	35.74									17.92	17.7	24.88	25.64
32.01	32.67	32.02	32.86	17.25	17.04	33.48	36.28	20.71	21.27									31.34	33	23.41	23.97
34.64		29.78	30.52	27.15	27.14	31.59	33.89	29.02	30.91									26.46	26.74	20.08	20.96
35.47	37.28	33.44	35.73	17.66	17.8	29.07	30.04	27.75	28.77									33.12	34.29	29.18	30.35
33.84	38.63	31.51	32.81	27.28	27.47	24.68	25.4	29.49	31.43									33.37	34.99	29.79	30.63
36.7		35.51		27.88	27.75	29.84	31.5	28.99	31.24									31.91	33.3	34.8	36.81
33.88	35.09	31.64	32.73	35.31	35.81	23.03	24.03	29.1	31.43									30.55	31.99	34.4	35.91
30.04	32.19	32.08	33.36	26.9	27.57	26.15	27.2	32.99	34.96									25.6	26.19	34.77	36.46
28.43	28.76	27.42	28.46	33.9	35.65	31.68	33.13	30.43	31.9									21.12	20.92	21.26	21.74
34.02	36.93	27.18	27.66	33.9	34.89	34.7	36.24	25.17	26.31									22.25	22.2	16.51	16.99
34.59	37.78	34.48	36.51	37.99		30.42	32.02	20.01	20.84									32.73	34.81	20.94	21.35
25.44	25.85	35.2	36.96	29.57	29.78	23.16	24	32.94	34.83									24.57	24.7	15.42	16.06
30.36	32.65	28.28	28.71	21.87	21.78	29.06	29.67	32.38	34.87									22.27	22.22	13.73	14.14
33.49	35.24	33.07	34.34	22.28	22.73	33.13	35.93	27.57	28.82									31.89	33.24	27.45	29.04
32.28	34.26	23.43	23.71	15.93	15.86	34.44		21.98	22.86									29.8	30.4	24.48	25.11
28.56	29.25	34.19	35.35	23.88	24.16	31.99	37.76	31.7	33.42									16.14	16.16	17.62	18.23
32.56	34.74	26.55	26.64	33.91	34.92	32.58	33.76	32.35	34.85									30.96	32.46	26.64	27.16
22.99	23.21	30.37	30.77	33.22	34.14	32.86	34.31	22.68	23.74									20.17	20.19	21.55	21.74
34.37	36.02	17.94	17.92	29.14	29.79	31.45	33.8	26.26	27.36									16.87	16.62	23.41	24.46
30.76	31.79	33.3	36.15	34.96		31.87	32.69	27.82	29.1									19.11	19.16	30.85	32.54
28.93	29.46	32.01	34.63	33.8	35.65	33.74	37.75	32.3	34.72									22.71	22.59	19.59	20.27
30.56	31.5	24.23	24.84	31.63	32.94	34.06	37.22	19.71	20.48									24.29	24.42	26.45	27.13
25.88	26.55	26.32	27.6	19.4	19.72	32.88	35.42	32.35	34.48									20.16	19.8	27.97	29
32.8	35.56	19.4	19.72	33.04	36.03	28.9	30.07	26.91	28.13									16.58	16.7	32.85	34.46
35.5		21.67	22.51	30.1	30.23	33.21	35.34	22.47	23.56									22.52	22.35	20.81	21.25
26.11	26.62	16.57	16.87	25.84	26.06	32.51	33.53	32.74	35.01									19.74	20.36	20.45	20.99
31.2	31.81	15.95	16.29	31.2	32.87	24.26	24.42	26.62	27.7									16.32	16.51	21.98	22.52
34.12		33.98	35.38	27.06	27.33	34.39	36.09	32.92	34.8									15.56	15.67	33.97	35.55
33.43	34.54	29.61	30.47	34.09	36.65	31.31	32.64	28.23	29.48									19.19	19.26	30.98	32
30.58	31.96	25.16	25.66	31.34	33.06	30.04	31.02	33.03	35.06									32.39	33.85	20.66	20.8
26.96	27.59	35.47	37.09	26.13	26.34	31.42	32.31	22.69	23.71									16.72	16.91	18.42	18.97
17.27	17.99	29.46	30.48	30.92	31.7	32.63	35.08	20.45	21.36									34.53	35.43	31.52	33.15
22.65	23.48	15.22	16.26	29.95	30.18	33.86	37.79	28.82	30.29									24.64	24.82	21.64	22.46
20.23	21.06	31.04	32.56	32.27	33.8	30.84	32.93	27.7	28.8									22.11	21.99	20.91	21.48
28.5	29.12	34.53	36.65	32.62	34.13	31.7	33.21	29.76	30.81									19.54	19.54	19.58	20.31
22.67	23.05	33.7		30.31	31.89	23.46	24.07	33.64										27.31	27.51	18.14	18.38
23.13	23.76	31.9	33.42	30.24	30.67	31.67	33.03	22.18	23.04									19.87	20.08	19.68	20.23
32.64	34.27	34.12	36.39	31.43	31.99	33.71	34.58	27.32	28.55									24.87	25.08	35.37	37.74
20.37	20.7	27.32	27.59	34.29	37.22	32.69	33.87	26.32	27.53									33.26	35.34	28.87	29.65
33.59	35.04	32	32.9	27.97	28.44	30.65	33.23	29.09	30.5									32.39	36.59	36.27
30.59	31.98	20.78	21.04	24.19	24.8	29.31	30.65	23.46	24.49									29.76	30.29	34.42	35.44
25.16	25.53	26	26.2	33.28	35.58	21.11	21.58	27.77	29.18									16.5	16.67	34.07	35.7
33.11	34.76	25.83	25.91	33.98	36.3	29.54	31.69	28.86	30.2									27.7	28.2	33.23	34.05
22.16	22.54	23.13	23.32	33.39	34.75	19.06	19.67	27.77	28.96									21.57	21.82	21.19	21.66
31.28	32.72	24.76	25.09	33.43	34.76	28.45	29.62	24.72	25.45									26.44	26.74	36.42
26.58	27.04	33.34	34.47	36.66		30.52	32.24	30.78	32.62									17.24	17.41	29.63	30.66
32.4	34.72	34.45	38.06	25.09	25.51	28.95	30.65	28.24	29									23.24	23.46	32.75	34.06
33.42	36.12	32.32	33.6	34.38	36.78	19.43	19.94	29.18	30.15									24.27	24.65	24.82	25.52
34.96	36.45	36.73	37.92	35.07	36.94	29.51	31.01	23.56	23.98									29.32	30.26	31.27	33.69
22.64	23.37	26.05	26.31	34.5	36.54	29.93	31.78	22.42	23.52									20.5	20.99	28.4	28.99
33.52	35.5	33.24	34.93	26.68	26.83	22.18	22.71	23.34	24.26									33.72	36.11	30.72	31.79
[truncated: 8,246 more rows]
