# Supplementary material for: Genomic characterization and epidemiology of an emerging SARS-CoV-2 variant in Delhi, India
Source: Science. 2021 Oct 14;374(6570):995–9. doi: 10.1126/science.abj9932 (PMC7612010; doi:10.1126/science.abj9932)
Supplement: Supplementary file 4 — Data S1 to S9 [file science.abj9932_data_s1_to_s9.zip › science.abj9932_data_s6.xlsx]

## Sheet: p1 Delhi
S.No	Lab	DOC	COI	Sero Status	Gender	Occ CAT	MoT
1	CRRI	2020-07-22	14.57	Positive	Male	S	Private
2	CRRI	2020-07-22	0.075	Negative	Male	S	Private
3	CRRI	2020-07-22	0.07	Negative	Female	S	Private
4	CRRI	2020-07-22	0.072	Negative	Male	S	Private
5	CRRI	2020-07-22	0.071	Negative	Male	S	Private
6	CRRI	2020-07-22	0.074	Negative	Male	S	Private
7	CRRI	2020-07-22	0.073	Negative	Male	S	Private
8	CRRI	2020-07-22	0.069	Negative	Male	S	Private
9	CRRI	2020-07-22	1.14	Positive	Male	S	Private
10	CRRI	2020-07-22	45.87	Positive	Male	S	Private
11	CRRI	2020-07-22	0.073	Negative	Male	S	Public
12	CRRI	2020-07-22	0.076	Negative	Male	S	Private
13	CRRI	2020-07-22	0.087	Negative	Male	S	Private
14	CRRI	2020-07-22	0.077	Negative	Male	S	Private
15	CRRI	2020-07-22	0.074	Negative	Male	S	Private
16	CRRI	2020-07-22	0.076	Negative	Male	S	Private
17	CRRI	2020-07-22	0.072	Negative	Male	S	Private
18	CRRI	2020-07-22	0.072	Negative	Male	OS	Public
19	CRRI	2020-07-22	0.071	Negative	Male	S	Private
20	CRRI	2020-07-22	0.067	Negative	Male	S	Private
21	CRRI	2020-07-22	0.125	Negative	Male	S	Public
22	CRRI	2020-07-22	0.069	Negative	Male	OS	Private
23	CRRI	2020-07-22	44.67	Positive	Male	S	Public
24	CRRI	2020-07-22	0.07	Negative	Male	S	Private
25	CRRI	2020-07-22	0.07	Negative	Male	S	Private
26	CRRI	2020-07-22	0.155	Negative	Male	S	Private
27	CRRI	2020-07-22	0.069	Negative	Female	S	Public
28	CRRI	2020-07-22	0.075	Negative	Male	S	Private
29	CRRI	2020-07-22	0.07	Negative	Female	S	Private
30	CRRI	2020-07-22	0.07	Negative	Female	S	Private
31	CRRI	2020-07-22	0.071	Negative	Male	S	Public
32	CRRI	2020-07-22	0.072	Negative	Male	S	Private
33	CRRI	2020-07-22	0.071	Negative	Male	S	Private
34	CRRI	2020-07-22	0.07	Negative	Female	S	Private
35	CRRI	2020-07-22	0.075	Negative	Male	S	Private
36	CRRI	2020-07-22	0.071	Negative	Female	S	Private
37	CRRI	2020-07-22	62.1	Positive	Male	S	Private
38	CRRI	2020-07-22	0.067	Negative	Male	S	Private
39	CRRI	2020-07-22	74.09	Positive	Male	S	Private
40	CRRI	2020-07-22	0.07	Negative	Female	OS	Public
41	CRRI	2020-07-22	0.073	Negative	Male	S	Private
42	CRRI	2020-07-22	0.071	Negative	Female	S	Public
43	CRRI	2020-07-22	0.073	Negative	Male	S	Private
44	CRRI	2020-07-22	0.075	Negative	Male	S	Private
45	CRRI	2020-07-22	0.074	Negative	Male	S	Private
46	CRRI	2020-07-22	0.07	Negative	Female	S	Public
47	CRRI	2020-07-22	0.07	Negative	Female	S	Private
48	CRRI	2020-07-22	0.07	Negative	Male	S	Private
49	CRRI	2020-07-22	0.072	Negative	Male	S	Private
50	CRRI	2020-07-22	0.068	Negative	Female	S	Private
51	CRRI	2020-07-22	0.074	Negative	Male	S	Private
52	CRRI	2020-07-22	0.092	Negative	Male	S	Public
53	CRRI	2020-07-22	0.071	Negative	Male	S	Private
54	CRRI	2020-07-22	0.072	Negative	Female	S	Private
55	CRRI	2020-07-22	0.072	Negative	Female	S	Private
56	CRRI	2020-07-22	0.071	Negative	Male	S	Private
57	CRRI	2020-07-22	0.071	Negative	Male	S	Private
58	CRRI	2020-07-22	0.073	Negative	Male	S	Private
59	CRRI	2020-07-22	0.082	Negative	Male	S	Private
60	CRRI	2020-07-22	0.073	Negative	Male	S	Private
61	CRRI	2020-07-22	37.45	Positive	Male	S	Private
62	CRRI	2020-07-22	0.074	Negative	Male	S	Private
63	CRRI	2020-07-22	0.069	Negative	Male	S	Private
64	CRRI	2020-07-22	0.068	Negative	Male	S	Private
65	CRRI	2020-07-22	0.086	Negative	Male	S	Private
66	CRRI	2020-07-22	0.08	Negative	Male	S	Private
67	CRRI	2020-07-22	0.073	Negative	Male	S	Private
68	CRRI	2020-07-22	0.069	Negative	Male	S	Private
69	CRRI	2020-07-22	0.071	Negative	Male	S	Private
70	CRRI	2020-07-22	0.071	Negative	Male	S	Private
71	CRRI	2020-07-22	0.076	Negative	Male	S	Private
72	CRRI	2020-07-22	88.89	Positive	Male	S	Private
73	CRRI	2020-07-22	0.075	Negative	Female	S	Private
74	CRRI	2020-07-22	0.076	Negative	Female	S	Private
75	CRRI	2020-07-22	0.071	Negative	Male	S	Public
76	CRRI	2020-07-22	0.073	Negative	Male	S	Private
77	CRRI	2020-07-22	2.75	Positive	Male	OS	Private
78	CRRI	2020-07-22	0.071	Negative	Male	S	Private
79	CRRI	2020-07-22	0.074	Negative	Female	S	Public
80	CRRI	2020-07-22	0.075	Negative	Male	S	Private
81	CRRI	2020-07-22	0.072	Negative	Male	S	Private
82	CRRI	2020-07-22	12.97	Positive	Male	S	Private
83	CRRI	2020-07-22	32.19	Positive	Male	S	Private
84	CRRI	2020-07-22	0.073	Negative	Male	S	Private
85	CRRI	2020-07-22	0.073	Negative	Male	S	Private
86	CRRI	2020-07-22	0.073	Negative	Male	OS	Private
87	CRRI	2020-07-22	0.081	Negative	Male	S	Private
88	CRRI	2020-07-22	0.079	Negative	Male	S	Private
89	CRRI	2020-07-22	0.073	Negative	Male	S	Private
90	CRRI	2020-07-22	0.085	Negative	Male	S	Public
91	CRRI	2020-07-22	0.116	Negative	Male	S	Private
92	CRRI	2020-07-22	0.082	Negative	Male	S	Private
93	CRRI	2020-07-22	0.072	Negative	Male	S	Private
94	CRRI	2020-07-22	1.4	Positive	Male	S	Private
95	CRRI	2020-07-22	0.069	Negative	Male	S	Public
96	CRRI	2020-07-22	0.104	Negative	Male	S	Public
97	CRRI	2020-07-22	0.073	Negative	Male	OS	Public
98	CRRI	2020-07-22	0.074	Negative	Female	S	Private
99	CRRI	2020-07-22	0.076	Negative	Female	S	Private
100	CRRI	2020-07-22	0.072	Negative	Male	S	Public
101	CRRI	2020-07-22	0.072	Negative	Male	S	Private
102	CRRI	2020-07-22	0.075	Negative	Male	S	Private
103	CRRI	2020-07-22	0.072	Negative	Male	S	Private
104	CRRI	2020-07-22	23.05	Positive	Female	S	Public
105	CRRI	2020-07-22	0.075	Negative	Female	S	Public
106	CRRI	2020-07-22	10.29	Positive	Female	S	Private
107	CRRI	2020-07-22	0.105	Negative	Female	S	Private
108	CRRI	2020-07-22	0.078	Negative	Female	S	Private
109	CRRI	2020-07-22	4.55	Positive	Female	S	Public
110	CRRI	2020-07-22	0.848	Negative	Male	S	Private
111	CRRI	2020-07-22	0.073	Negative	Male	S	Private
112	CRRI	2020-07-22	0.073	Negative	Male	S	Private
113	CRRI	2020-07-22	0.075	Negative	Male	S	Private
114	CRRI	2020-07-22	0.078	Negative	Male	S	Private
115	CRRI	2020-07-22	0.073	Negative	Male	S	Private
116	CRRI	2020-07-22	0.07	Negative	Male	S	Private
117	CRRI	2020-07-22	0.072	Negative	Male	S	Private
118	CRRI	2020-07-22	0.072	Negative	Male	SU	Public
119	CRRI	2020-07-22	0.071	Negative	Male	S	Private
120	CRRI	2020-07-22	0.072	Negative	Female	S	Private
121	CRRI	2020-07-22	0.071	Negative	Female	S	Private
122	CRRI	2020-07-22	0.254	Negative	Male	S	Private
123	CRRI	2020-07-22	0.068	Negative	Male	S	Private
124	CRRI	2020-07-22	0.073	Negative	Male	S	Private
125	CRRI	2020-07-22	0.07	Negative	Female	S	Private
126	CRRI	2020-07-22	0.07	Negative	Male	S	Private
127	CRRI	2020-07-22	0.072	Negative	Male	S	Private
128	CRRI	2020-07-22	0.071	Negative	Female	S	Public
129	CRRI	2020-07-22	0.071	Negative	Male	S	Private
130	CRRI	2020-07-22	0.071	Negative	Male	S	Private
131	CRRI	2020-07-22	0.091	Negative	Male	S	Private
132	CRRI	2020-07-22	0.074	Negative	Male	S	Private
133	CRRI	2020-07-22	7.63	Positive	Male	S	Private
134	CRRI	2020-07-22	0.072	Negative	Female	S	Private
135	HQ	2020-08-21	0.089	Negative	Female	S	Public
136	HQ	2020-08-21	0.088	Negative	Female	S	Private
137	HQ	2020-08-21	0.088	Negative	Male	S	Public
138	HQ	2020-08-21	0.086	Negative	Male	S	Private
139	HQ	2020-08-21	0.086	Negative	Male	S	Private
140	HQ	2020-08-21	0.094	Negative	Male	OS	Private
141	HQ	2020-08-21	8.46	Positive	Female	S	Public
142	HQ	2020-08-21	0.09	Negative	Male	S	Private
143	HQ	2020-08-21	0.088	Negative	Male	S	Private
144	HQ	2020-08-21	0.09	Negative	Male	S	Public
145	HQ	2020-08-21	0.09	Negative	Male	S	Private
146	HQ	2020-08-21	0.088	Negative	Male	S	Private
147	HQ	2020-08-21	0.088	Negative	Male	S	Public
148	HQ	2020-08-21	0.087	Negative	Male	S	Private
149	HQ	2020-08-21	0.087	Negative	Male	OS	Private
150	HQ	2020-08-21	0.09	Negative	Male	S	Public
151	HQ	2020-08-21	0.093	Negative	Male	S	Private
152	HQ	2020-08-21	0.084	Negative	Male	S	Private
153	HQ	2020-08-21	0.09	Negative	Male	S	Private
154	HQ	2020-08-21	0.083	Negative	Male	S	Public
155	HQ	2020-08-21	39.36	Positive	Male	S	Public
156	HQ	2020-08-21	120.5	Positive	Male	S	Private
157	HQ	2020-08-21	1.15	Positive	Male	S	Private
158	HQ	2020-08-21	0.09	Negative	Male	S	Public
159	HQ	2020-08-21	0.088	Negative	Male	S	Private
160	HQ	2020-08-21	0.093	Negative	Male	S	Private
161	HQ	2020-08-21	0.132	Negative	Male	OS	Public
162	HQ	2020-08-21	0.085	Negative	Male	S	Public
163	HQ	2020-08-21	0.095	Negative	Male	OS	Public
164	HQ	2020-08-21	0.086	Negative	Male	S	Private
165	HQ	2020-08-21	0.091	Negative	Male	S	Public
166	HQ	2020-08-21	24.94	Positive	Male	S	Public
167	HQ	2020-08-21	14.58	Positive	Male	OS	Public
168	HQ	2020-08-21	0.088	Negative	Male	OS	Private
169	HQ	2020-08-21	36.44	Positive	Female	S	Public
170	HQ	2020-08-21	0.088	Negative	Male	S	Private
171	HQ	2020-08-21	0.088	Negative	Male	S	Private
172	HQ	2020-08-21	0.089	Negative	Male	OS	Private
173	HQ	2020-08-21	0.092	Negative	Male	S	Private
174	HQ	2020-08-21	15.92	Positive	Male	S	Private
175	HQ	2020-08-21	16.6	Positive	Male	OS	Private
176	HQ	2020-08-21	0.09	Negative	Male	S	Private
177	HQ	2020-08-21	0.086	Negative	Female	S	Private
178	HQ	2020-08-21	0.093	Negative	Female	S	Private
179	HQ	2020-08-21	0.09	Negative	Male	OS	Public
180	HQ	2020-08-21	0.088	Negative	Male	OS	Public
181	HQ	2020-08-21	0.088	Negative	Male	S	Private
182	HQ	2020-08-21	0.09	Negative	Female	S	Private
183	HQ	2020-08-21	0.094	Negative	Male	S	Public
184	HQ	2020-08-21	13.91	Positive	Male	S	Private
185	HQ	2020-08-21	0.088	Negative	Male	S	Public
186	HQ	2020-08-21	0.092	Negative	Male	OS	Private
187	HQ	2020-08-21	0.09	Negative	Male	S	Private
188	HQ	2020-08-21	13.27	Positive	Male	S	Public
189	HQ	2020-08-21	0.092	Negative	Female	OS	Public
190	HQ	2020-08-21	0.09	Negative	Female	S	Private
191	HQ	2020-08-21	0.091	Negative	Male	S	Private
192	HQ	2020-08-21	0.089	Negative	Male	S	Public
193	HQ	2020-08-21	5.49	Positive	Male	S	Private
194	HQ	2020-08-21	0.092	Negative	Male	S	Private
195	HQ	2020-08-21	45.88	Positive	Male	S	Private
196	HQ	2020-08-21	94.01	Positive	Male	S	Private
197	HQ	2020-08-21	0.11	Negative	Male	OS	Private
198	HQ	2020-08-21	60.69	Positive	Male	OS	Private
199	HQ	2020-08-21	0.092	Negative	Male	OS	Public
200	HQ	2020-08-21	0.101	Negative	Male	S	Private
201	HQ	2020-08-21	0.088	Negative	Male	OS	Public
202	HQ	2020-08-21	0.089	Negative	Male	S	Private
203	HQ	2020-08-21	0.097	Negative	Female	S	Public
204	HQ	2020-08-21	0.092	Negative	Male	S	Public
205	HQ	2020-08-21	0.092	Negative	Male	S	Private
206	HQ	2020-08-21	0.091	Negative	Male	S	Private
207	HQ	2020-08-21	0.091	Negative	Male	OS	Public
208	HQ	2020-08-21	17.63	Positive	Male	S	Private
209	HQ	2020-08-21	0.097	Negative	Male	OS	Private
210	HQ	2020-08-21	0.095	Negative	Male	S	Public
211	HQ	2020-08-21	0.095	Negative	Male	S	Private
212	HQ	2020-08-21	0.086	Negative	Male	S	Private
213	HQ	2020-08-21	0.089	Negative	Male	S	Private
214	HQ	2020-08-21	0.089	Negative	Female	S	Private
215	HQ	2020-08-21	0.249	Negative	Male	OS	Public
216	HQ	2020-08-21	0.089	Negative	Male	S	Public
217	HQ	2020-08-21	0.091	Negative	Male	S	Private
218	HQ	2020-08-21	0.089	Negative	Male	S	Public
219	HQ	2020-08-21	0.108	Negative	Female	S	Public
220	HQ	2020-08-21	0.091	Negative	Male	S	Private
221	HQ	2020-08-21	0.09	Negative	Male	S	Private
222	HQ	2020-08-21	0.092	Negative	Male	S	Private
223	HQ	2020-08-21	0.091	Negative	Male	S	Private
224	HQ	2020-08-21	0.091	Negative	Male	S	Private
225	HQ	2020-08-21	0.089	Negative	Male	S	Private
226	HQ	2020-08-21	0.093	Negative	Male	S	Private
227	HQ	2020-08-21	68.8	Positive	Male	S	Public
228	HQ	2020-08-21	0.093	Negative	Male	S	Public
229	HQ	2020-08-21	0.086	Negative	Male	S	Private
230	HQ	2020-08-21	0.099	Negative	Male	S	Private
231	HQ	2020-08-21	0.091	Negative	Male	S	Private
232	HQ	2020-08-21	0.084	Negative	Male	S	Public
233	HQ	2020-08-21	0.089	Negative	Male	S	Private
234	HQ	2020-08-21	0.097	Negative	Male	S	Private
235	HQ	2020-08-21	0.086	Negative	Male	S	Private
236	HQ	2020-08-21	0.092	Negative	Male	S	Private
237	HQ	2020-08-21	0.091	Negative	Male	S	Private
238	HQ	2020-08-21	28.25	Positive	Male	S	Public
239	HQ	2020-08-21	0.087	Negative	Male	S	Private
240	HQ	2020-08-21	0.09	Negative	Male	S	Private
241	HQ	2020-08-21	0.092	Negative	Female	S	Private
242	HQ	2020-08-21	0.09	Negative	Male	S	Private
243	CSIR-Apartments	2020-08-08	0.091	Negative	Male	S	Private
244	CSIR-Apartments	2020-08-08	0.092	Negative	Male	S	Private
245	CSIR-Apartments	2020-08-08	33.34	Positive	Male	S	Private
246	CSIR-Apartments	2020-08-08	0.088	Negative	Male	S	Public
247	CSIR-Apartments	2020-08-08	0.085	Negative	Male	OS	Private
248	CSIR-Apartments	2020-08-08	8.19	Positive	Female	S	Private
249	CSIR-Apartments	2020-08-08	0.09	Negative	Male	S	Private
250	CSIR-Apartments	2020-08-08	1.31	Positive	Male	S	Private
251	CSIR-Apartments	2020-08-08	0.088	Negative	Male	OS	Private
252	CSIR-Apartments	2020-08-08	38.93	Positive	Male	S	Public
253	CSIR-Apartments	2020-08-08	0.088	Negative	Male	OS	Public
254	CSIR-Apartments	2020-08-08	5.08	Positive	Male	S	Private
255	CSIR-Apartments	2020-08-08	0.086	Negative	Male	S	Private
256	CSIR-Apartments	2020-08-08	0.091	Negative	Male	S	Private
257	CSIR-Apartments	2020-08-08	108.4	Positive	Male	S	Public
258	CSIR-Apartments	2020-08-08	38.37	Positive	Male	S	Private
259	CSIR-Apartments	2020-08-08	0.089	Negative	Male	OS	Public
260	CSIR-Apartments	2020-08-08	0.091	Negative	Male	S	Private
261	CSIR-Apartments	2020-08-08	0.095	Negative	Female	OS	Private
262	CSIR-Apartments	2020-08-08	0.088	Negative	Male	S	Public
263	CSIR-Apartments	2020-08-08	0.104	Negative	Male	S	Private
264	CSIR-Apartments	2020-08-08	0.089	Negative	Male	OS	Public
265	CSIR-Apartments	2020-08-08	0.09	Negative	Male	OS	Public
266	CSIR-Apartments	2020-08-08	0.089	Negative	Male	OS	Public
267	CSIR-Apartments	2020-08-08	0.085	Negative	Male	S	Private
268	CSIR-Apartments	2020-08-08	0.089	Negative	Male	S	Private
269	CSIR-Apartments	2020-08-08	0.098	Negative	Male	S	Private
270	CSIR-Apartments	2020-08-08	0.09	Negative	Male	OS	Public
271	CSIR-Apartments	2020-08-08	0.084	Negative	Male	S	Private
272	CSIR-Apartments	2020-08-08	0.093	Negative	Female	OS	Public
273	CSIR-Apartments	2020-08-08	0.091	Negative	Female	S	Private
274	CSIR-Apartments	2020-08-08	0.102	Negative	Male	S	Private
275	CSIR-Apartments	2020-08-08	0.09	Negative	Male	OS	Public
276	CSIR-Apartments	2020-08-08	0.116	Negative	Male	OS	Private
277	CSIR-Apartments	2020-08-08	0.086	Negative	Male	OS	Public
278	CSIR-Apartments	2020-08-08	0.09	Negative	Male	S	Private
279	CSIR-Apartments	2020-08-08	0.091	Negative	Female	S	Private
280	CSIR-Apartments	2020-08-08	0.088	Negative	Male	S	Public
281	CSIR-Apartments	2020-08-08	0.086	Negative	Male	S	Public
282	CSIR-Apartments	2020-08-08	0.091	Negative	Male	S	Private
283	CSIR-Apartments	2020-08-08	0.087	Negative	Male	OS	Private
284	CSIR-Apartments	2020-08-08	0.09	Negative	Male	OS	Public
285	CSIR-Apartments	2020-08-08	0.09	Negative	Male	S	Private
286	CSIR-Apartments	2020-08-08	0.087	Negative	Female	S	Private
287	CSIR-Apartments	2020-08-08	0.096	Negative	Female	S	Public
288	CSIR-Apartments	2020-08-08	0.091	Negative	Male	OS	Private
289	CSIR-Apartments	2020-08-08	0.088	Negative	Male	S	Private
290	CSIR-Apartments	2020-08-08	0.087	Negative	Male	S	Public
291	CSIR-Apartments	2020-08-08	0.087	Negative	Female	S	Private
292	CSIR-Apartments	2020-08-08	0.1	Negative	Female	S	Private
293	CSIR-Apartments	2020-08-08	0.092	Negative	Female	S	Private
294	CSIR-Apartments	2020-08-08	0.09	Negative	Male	S	Private
295	CSIR-Apartments	2020-08-08	0.089	Negative	Male	OS	Public
296	CSIR-Apartments	2020-08-08	0.092	Negative	Female	S	Private
297	CSIR-Apartments	2020-08-08	3.02	Positive	Male	OS	Public
298	CSIR-Apartments	2020-08-08	0.086	Negative	Male	S	Private
299	CSIR-Apartments	2020-08-08	0.087	Negative	Male	S	Public
300	CSIR-Apartments	2020-08-08	0.089	Negative	Male	S	Public
301	CSIR-Apartments	2020-08-08	0.092	Negative	Male	OS	Private
302	CSIR-Apartments	2020-08-08	0.089	Negative	Male	S	Public
303	CSIR-Apartments	2020-08-08	0.089	Negative	Male	OS	Public
304	CSIR-Apartments	2020-08-08	0.089	Negative	Male	S	Private
305	CSIR-Apartments	2020-08-08	0.111	Negative	Male	S	Private
306	CSIR-Apartments	2020-08-08	0.088	Negative	Male	S	Private
307	CSIR-Apartments	2020-08-08	0.085	Negative	Female	S	Private
308	CSIR-Apartments	2020-08-08	0.091	Negative	Male	S	Public
309	CSIR-Apartments	2020-08-08	1.9	Positive	Male	S	Private
310	CSIR-Apartments	2020-08-08	0.092	Negative	Female	S	Private
311	CSIR-Apartments	2020-08-08	0.088	Negative	Male	S	Private
312	CSIR-Apartments	2020-08-08	0.102	Negative	Male	S	Private
313	CSIR-Apartments	2020-08-08	0.089	Negative	Female	S	Private
314	CSIR-Apartments	2020-08-08	0.086	Negative	Male	S	Private
315	CSIR-Apartments	2020-08-08	0.086	Negative	Female	S	Private
316	CSIR-Apartments	2020-08-08	0.113	Negative	Female	S	Private
317	CSIR-Apartments	2020-08-08	0.095	Negative	Male	S	Private
318	CSIR-Apartments	2020-08-08	0.088	Negative	Male	S	Public
319	CSIR-Apartments	2020-08-08	0.089	Negative	Female	S	Private
320	CSIR-Apartments	2020-08-08	0.091	Negative	Male	S	Private
321	CSIR-Apartments	2020-08-08	0.094	Negative	Male	S	Public
322	CSIR-Apartments	2020-08-08	0.09	Negative	Male	OS	Private
323	CSIR-Apartments	2020-08-08	0.099	Negative	Female	S	Private
324	CSIR-Apartments	2020-08-08	0.087	Negative	Male	S	Private
325	CSIR-Apartments	2020-08-08	0.091	Negative	Male	S	Private
326	CSIR-Apartments	2020-08-08	114.7	Positive	Male	OS	Private
327	CSIR-Apartments	2020-08-08	0.11	Negative	Female	S	Private
328	CSIR-Apartments	2020-08-08	0.09	Negative	Female	S	Private
329	CSIR-Apartments	2020-08-08	0.091	Negative	Male	S	Private
330	CSIR-Apartments	2020-08-08	0.093	Negative	Female	S	Private
331	CSIR-Apartments	2020-08-08	0.09	Negative	Male	S	Private
332	CSIR-Apartments	2020-08-08	1.17	Positive	Male	S	Public
333	CSIR-Apartments	2020-08-08	0.1	Negative	Female	S	Public
334	CSIR-Apartments	2020-08-08	0.092	Negative	Male	S	Private
335	CSIR-Apartments	2020-08-08	25.7	Positive	Male	S	Private
336	CSIR-Apartments	2020-08-08	0.087	Negative	Male	S	Public
337	CSIR-Apartments	2020-08-08	0.113	Negative	Male	S	Private
338	CSIR-Apartments	2020-08-08	0.087	Negative	Female	S	Private
339	CSIR-Apartments	2020-08-08	0.092	Negative	Female	S	Public
340	CSIR-Apartments	2020-08-08	0.085	Negative	Female	S	Private
341	CSIR-Apartments	2020-08-08	0.088	Negative	Male	S	Private
342	CSIR-Apartments	2020-08-08	0.087	Negative	Male	S	Private
343	CSIR-Apartments	2020-08-08	0.091	Negative	Male	S	Public
344	CSIR-Apartments	2020-08-08	0.09	Negative	Female	S	Private
345	CSIR-Apartments	2020-08-08	0.09	Negative	Male	S	Private
346	CSIR-Apartments	2020-08-08	0.085	Negative	Female	S	Private
347	CSIR-Apartments	2020-08-08	0.088	Negative	Male	S	Private
348	CSIR-Apartments	2020-08-08	0.088	Negative	Female	S	Private
349	CSIR-Apartments	2020-08-08	0.088	Negative	Male	S	Private
350	CSIR-Apartments	2020-08-08	0.092	Negative	Male	S	Private
351	CSIR-Apartments	2020-08-08	0.191	Negative	Female	S	Private
352	CSIR-Apartments	2020-08-08	0.09	Negative	Male	S	Private
353	CSIR-Apartments	2020-08-08	0.088	Negative	Male	S	Private
354	CSIR-Apartments	2020-08-08	0.087	Negative	Female	S	Private
355	CSIR-Apartments	2020-08-08	0.118	Negative	Female	S	Private
356	CSIR-Apartments	2020-08-08	0.124	Negative	Female	S	Public
357	CSIR-Apartments	2020-08-08	0.086	Negative	Female	S	Private
358	CSIR-Apartments	2020-08-08	0.087	Negative	Female	S	Private
359	IGIB	25-07-2020	0.075	Negative	Male	S	Private
360	IGIB	25-07-2020	0.071	Negative	Female	S	Private
361	IGIB	25-07-2020	30.39	Positive	Female	S	Private
362	IGIB	25-07-2020	0.072	Negative	Female	S	Public
363	IGIB	27-07-2020	0.075	Negative	Male	OS	Private
364	IGIB	27-07-2020	0.07	Negative	Male	S	Private
365	IGIB	27-07-2020	0.072	Negative	Male	OS	Private
366	IGIB	27-07-2020	0.079	Negative	Male	S	Private
367	IGIB	27-07-2020	0.147	Negative	Female	OS	Private
368	IGIB	27-07-2020	0.081	Negative	Male	OS	Private
369	IGIB	27-07-2020	0.069	Negative	Female	S	Private
370	IGIB	27-07-2020	0.073	Negative	Female	S	Private
371	IGIB	27-07-2020	0.073	Negative	Male	S	Public
372	IGIB	30-07-2020	0.069	Negative	Male	S	Private
373	IGIB	30-07-2020	0.069	Negative	Female	S	Private
374	IGIB	30-07-2020	0.074	Negative	Male	S	Private
375	IGIB	30-07-2020	0.078	Negative	Male	S	Private
376	IGIB	30-07-2020	0.072	Negative	Male	S	Private
377	IGIB	30-07-2020	59.38	Positive	Female	S	Private
378	IGIB	30-07-2020	0.074	Negative	Female	S	Public
379	IGIB	30-07-2020	0.073	Negative	Male	S	Private
380	IGIB	30-07-2020	0.073	Negative	Female	S	Public
381	IGIB	30-07-2020	0.108	Negative	Female	S	Public
382	IGIB	30-07-2020	0.073	Negative	Female	S	Private
383	IGIB	30-07-2020	0.071	Negative	Male	S	Public
384	IGIB	30-07-2020	0.089	Negative	Female	S	Private
385	IGIB	30-07-2020	0.073	Negative	Female	S	Public
386	IGIB	31-07-2020	0.072	Negative	Male	S	Private
387	IGIB	31-07-2020	0.068	Negative	Male	S	Private
388	IGIB	31-07-2020	0.071	Negative	Female	S	Private
389	IGIB	31-07-2020	0.07	Negative	Female	S	Private
390	IGIB	31-07-2020	98.07	Positive	Female	S	Private
391	IGIB	31-07-2020	0.076	Negative	Male	S	Private
392	IGIB	31-07-2020	0.076	Negative	Female	S	Private
393	IGIB	31-07-2020	0.093	Negative	Female	S	Private
394	IGIB	31-07-2020	47.19	Positive	Male	S	Private
395	IGIB	31-07-2020	0.071	Negative	Male	OS	Private
396	IGIB	31-07-2020	0.074	Negative	Male	S	Public
397	IGIB	31-07-2020	0.073	Negative	Female	S	SU
398	IGIB	31-07-2020	0.07	Negative	Male	S	Private
399	IGIB	31-07-2020	0.075	Negative	Female	S	Private
400	Neeri-Delhi	2020-08-31	0.089	Negative	Male	S	Private
401	Neeri-Delhi	2020-08-31	0.091	Negative	Male	S	Public
402	Neeri-Delhi	2020-08-31	5.89	Positive	Male	OS	Private
403	Neeri-Delhi	2020-08-31	0.087	Negative	Female	S	Private
404	Neeri-Delhi	2020-08-31	0.091	Negative	Male	S	Private
405	Neeri-Delhi	2020-08-31	0.09	Negative	Male	S	Private
406	Neeri-Delhi	2020-08-31	0.089	Negative	Female	S	Public
407	Neeri-Delhi	2020-08-31	0.09	Negative	Male	S	Private
408	Neeri-Delhi	2020-08-31	0.089	Negative	Male	S	Private
409	Neeri-Delhi	2020-08-31	0.092	Negative	Male	S	Public
410	Neeri-Delhi	2020-08-31	0.093	Negative	Male	S	Private
411	Neeri-Delhi	2020-08-31	0.094	Negative	Male	S	Private
412	Neeri-Delhi	2020-08-31	80.8	Positive	Female	S	Private
413	Neeri-Delhi	2020-08-31	0.101	Negative	Male	S	Private
414	Neeri-Delhi	2020-08-31	1.48	Positive	Male	S	Public
415	Neeri-Delhi	2020-08-31	0.095	Negative	Female	S	Private
416	Neeri-Delhi	2020-08-31	0.091	Negative	Male	S	Private
417	Neeri-Delhi	2020-08-31	0.091	Negative	Male	S	Private
418	Neeri-Delhi	2020-08-31	0.093	Negative	Male	S	Private
419	Neeri-Delhi	2020-08-31	0.093	Negative	Female	S	Public
420	Neeri-Delhi	2020-08-31	0.092	Negative	Female	S	Private
421	Neeri-Delhi	2020-08-31	0.089	Negative	Female	S	Private
422	Neeri-Delhi	2020-08-31	56.32	Positive	Female	S	Public
423	Neeri-Delhi	2020-08-31	0.093	Negative	Male	S	Private
424	Neeri-Delhi	2020-08-31	0.092	Negative	Female	S	Private
425	Neeri-Delhi	2020-08-31	0.092	Negative	Male	S	Private
426	Neeri-Delhi	2020-08-31	0.096	Negative	Male	S	Private
427	Neeri-Delhi	2020-08-31	3.5	Positive	Male	S	Private
428	Neeri-Delhi	2020-08-31	0.089	Negative	Male	S	Private
429	Neeri-Delhi	2020-08-31	0.089	Negative	Male	S	Private
430	Neeri-Delhi	2020-08-31	0.089	Negative	Male	S	Private
431	Neeri-Delhi	2020-08-31	0.09	Negative	Male	OS	Private
432	Neeri-Delhi	2020-08-31	43.62	Positive	Male	S	Public
433	Neeri-Delhi	2020-08-31	0.09	Negative	Male	S	Private
434	Neeri-Delhi	2020-08-31	0.088	Negative	Male	S	Public
435	Neeri-Delhi	2020-08-31	0.089	Negative	Female	S	Public
436	Neeri-Delhi	2020-08-31	0.102	Negative	Female	S	Private
437	Neeri-Delhi	2020-08-31	0.092	Negative	Male	S	Private
438	Neeri-Delhi	2020-08-31	0.09	Negative	Male	S	Public
439	Neeri-Delhi	2020-08-31	0.093	Negative	Male	S	Public
440	Neeri-Delhi	2020-08-31	0.091	Negative	Male	OS	Public
441	Neeri-Delhi	2020-08-31	0.091	Negative	Male	S	Private
442	Neeri-Delhi	2020-08-31	74.44	Positive	Male	S	Public
443	Neeri-Delhi	2020-08-31	0.089	Negative	Male	S	Public
444	Neeri-Delhi	2020-08-31	0.085	Negative	Male	S	Public
445	Neeri-Delhi	2020-08-31	0.096	Negative	Female	S	Private
446	Neeri-Delhi	2020-08-31	0.089	Negative	Male	S	Private
447	Neeri-Delhi	2020-08-31	0.092	Negative	Male	S	Private
448	Neeri-Delhi	2020-08-31	0.092	Negative	Female	S	Public
449	Neeri-Delhi	2020-08-31	5.6	Positive	Male	OS	Public
450	Neeri-Delhi	2020-08-31	0.095	Negative	Male	S	Private
451	Neeri-Delhi	2020-08-31	0.092	Negative	Male	S	Public
452	Neeri-Delhi	2020-08-31	0.092	Negative	Male	S	Private
453	Neeri-Delhi	2020-08-31	0.092	Negative	Male	S	Public
454	Neeri-Delhi	2020-08-31	0.089	Negative	Male	S	Public
455	Neeri-Delhi	2020-08-31	0.09	Negative	Male	S	Public
456	NISTADS&NISCAIR	2020-09-09	0.063	Negative	Female	S	Private
457	NISTADS&NISCAIR	2020-09-09	0.066	Negative	Female	S	Private
458	NISTADS&NISCAIR	2020-09-09	0.066	Negative	Male	S	Private
459	NISTADS&NISCAIR	2020-09-09	0.066	Negative	Male	S	Public
460	NISTADS&NISCAIR	2020-09-09	0.075	Negative	Male	S	Private
461	NISTADS&NISCAIR	2020-09-09	0.066	Negative	Male	S	Private
462	NISTADS&NISCAIR	2020-09-09	0.068	Negative	Male	S	Private
463	NISTADS&NISCAIR	2020-09-09	0.075	Negative	Male	S	Public
464	NISTADS&NISCAIR	2020-09-09	0.066	Negative	Female	S	Public
465	NISTADS&NISCAIR	2020-09-09	0.066	Negative	Female	S	Private
466	NISTADS&NISCAIR	2020-09-09	0.066	Negative	Male	S	Private
467	NISTADS&NISCAIR	2020-09-09	0.066	Negative	Male	S	Private
468	NISTADS&NISCAIR	2020-09-09	83.42	Positive	Male	S	Private
469	NISTADS&NISCAIR	2020-09-09	0.069	Negative	Male	S	Private
470	NISTADS&NISCAIR	2020-09-09	73.26	Positive	Male	S	Private
471	NISTADS&NISCAIR	2020-09-09	5.06	Positive	Male	S	Private
472	NISTADS&NISCAIR	2020-09-09	0.072	Negative	Male	S	Private
473	NISTADS&NISCAIR	2020-09-09	0.063	Negative	Male	S	Private
474	NISTADS&NISCAIR	2020-09-09	0.075	Negative	Male	S	Private
475	NISTADS&NISCAIR	2020-09-09	0.066	Negative	Male	S	Private
476	NISTADS&NISCAIR	2020-09-09	0.07	Negative	Male	S	Public
477	NISTADS&NISCAIR	2020-09-09	0.084	Negative	Male	OS	Private
478	NISTADS&NISCAIR	2020-09-09	0.064	Negative	Male	S	Private
479	NISTADS&NISCAIR	2020-09-09	0.069	Negative	Male	OS	Private
480	NISTADS&NISCAIR	2020-09-09	0.064	Negative	Male	OS	Private
481	NISTADS&NISCAIR	2020-09-09	0.067	Negative	Female	S	Private
482	NISTADS&NISCAIR	2020-09-09	0.067	Negative	Male	OS	Public
483	NISTADS&NISCAIR	2020-09-09	0.072	Negative	Male	OS	Public
484	NISTADS&NISCAIR	2020-09-09	0.067	Negative	Male	S	Private
485	NISTADS&NISCAIR	2020-09-09	8.43	Positive	Female	S	Private
486	NISTADS&NISCAIR	2020-09-09	0.061	Negative	Male	S	Private
487	NISTADS&NISCAIR	2020-09-09	0.062	Negative	Male	S	Private
488	NISTADS&NISCAIR	2020-09-09	149.3	Positive	Female	S	Private
489	NISTADS&NISCAIR	2020-09-09	0.065	Negative	Male	S	Private
490	NISTADS&NISCAIR	2020-09-09	0.063	Negative	Male	OS	Public
491	NISTADS&NISCAIR	2020-09-09	0.062	Negative	Female	S	Private
492	NISTADS&NISCAIR	2020-09-09	0.066	Negative	Male	S	Private
493	NISTADS&NISCAIR	2020-09-09	0.06	Negative	Male	S	Private
494	NISTADS&NISCAIR	2020-09-09	23.71	Positive	Male	S	Public
495	NISTADS&NISCAIR	2020-09-09	22.65	Positive	Male	S	Private
496	NISTADS&NISCAIR	2020-09-09	31.9	Positive	Male	OS	Private
497	NISTADS&NISCAIR	2020-09-09	0.063	Negative	Female	S	Private
498	NISTADS&NISCAIR	2020-09-09	0.064	Negative	Female	S	Private
499	NISTADS&NISCAIR	2020-09-09	0.136	Negative	Male	S	Private
500	NISTADS&NISCAIR	2020-09-09	0.065	Negative	Female	S	Private
501	NISTADS&NISCAIR	2020-09-09	4.01	Positive	Male	OS	Private
502	NISTADS&NISCAIR	2020-09-09	0.065	Negative	Male	S	Private
503	NISTADS&NISCAIR	2020-09-09	0.064	Negative	Male	S	Private
504	NISTADS&NISCAIR	2020-09-09	0.06	Negative	Male	S	Public
505	NISTADS&NISCAIR	2020-09-09	0.063	Negative	Male	S	Private
506	NISTADS&NISCAIR	2020-09-09	61.22	Positive	Male	S	Private
507	NISTADS&NISCAIR	2020-09-09	15.04	Positive	Male	OS	Private
508	NISTADS&NISCAIR	2020-09-09	24.13	Positive	Male	OS	Private
509	NISTADS&NISCAIR	2020-09-09	79.62	Positive	Male	OS	Private
510	NISTADS&NISCAIR	2020-09-09	13.93	Positive	Male	OS	Private
511	NISTADS&NISCAIR	2020-09-09	0.06	Negative	Male	OS	Public
512	NISTADS&NISCAIR	2020-09-09	0.061	Negative	Male	S	Private
513	NISTADS&NISCAIR	2020-09-09	0.071	Negative	Female	S	Private
514	NISTADS&NISCAIR	2020-09-09	0.066	Negative	Male	OS	Private
515	NISTADS&NISCAIR	2020-09-09	0.075	Negative	Male	S	Private
516	NISTADS&NISCAIR	2020-09-09	40.67	Positive	Male	S	Private
517	NISTADS&NISCAIR	2020-09-09	0.422	Negative	Male	S	Private
518	NISTADS&NISCAIR	2020-09-09	0.083	Negative	Male	S	Private
519	NISTADS&NISCAIR	2020-09-09	0.156	Negative	Male	S	Public
520	NISTADS&NISCAIR	2020-09-09	41.33	Positive	Male	OS	Public
521	NISTADS&NISCAIR	2020-09-09	0.078	Negative	Female	OS	Public
522	NISTADS&NISCAIR	2020-09-09	0.064	Negative	Female	OS	Public
523	NISTADS&NISCAIR	2020-09-09	30.47	Positive	Female	OS	Public
524	NISTADS&NISCAIR	2020-09-09	0.062	Negative	Female	S	Private
525	NISTADS&NISCAIR	2020-09-09	0.062	Negative	Female	S	Private
526	NISTADS&NISCAIR	2020-09-09	102.3	Positive	Female	S	Private
527	NISTADS&NISCAIR	2020-09-09	0.07	Negative	Female	S	Private
528	NISTADS&NISCAIR	2020-09-09	10.11	Positive	Female	OS	Private
529	NISTADS&NISCAIR	2020-09-09	0.067	Negative	Female	OS	Public
530	NISTADS&NISCAIR	2020-09-09	34.33	Positive	Male	OS	Private
531	NISTADS&NISCAIR	2020-09-09	0.063	Negative	Male	S	Private
532	NISTADS&NISCAIR	2020-09-09	0.08	Negative	SU	S	Private
533	NISTADS&NISCAIR	2020-09-09	9.08	Positive	Male	S	Public
534	NISTADS&NISCAIR	2020-09-09	0.065	Negative	Male	S	Private
535	NISTADS&NISCAIR	2020-09-09	0.064	Negative	Female	S	Private
536	NISTADS&NISCAIR	2020-09-09	0.059	Negative	Female	S	Private
537	NISTADS&NISCAIR	2020-09-09	126.9	Positive	Female	OS	Private
538	NISTADS&NISCAIR	2020-09-09	8.69	Positive	Female	OS	Public
539	NISTADS&NISCAIR	2020-09-09	24.71	Positive	Male	OS	Private
540	NISTADS&NISCAIR	2020-09-09	0.065	Negative	Male	S	Private
541	NISTADS&NISCAIR	2020-09-09	26.65	Positive	Male	S	Private
542	NISTADS&NISCAIR	2020-09-09	0.065	Negative	Female	S	Private
543	NISTADS&NISCAIR	2020-09-09	0.066	Negative	Female	S	Private
544	NISTADS&NISCAIR	2020-09-09	0.059	Negative	Male	S	Private
545	NISTADS&NISCAIR	2020-09-09	0.063	Negative	Female	S	Private
546	NISTADS&NISCAIR	2020-09-09	0.064	Negative	Male	S	Private
547	NISTADS&NISCAIR	2020-09-09	0.062	Negative	Male	S	Private
548	NISTADS&NISCAIR	2020-09-09	2.35	Positive	Male	S	Private
549	NISTADS&NISCAIR	2020-09-09	0.061	Negative	Male	S	Public
550	NISTADS&NISCAIR	2020-09-09	128.1	Positive	Male	S	Private
551	NISTADS&NISCAIR	2020-09-09	176	Positive	Male	S	Private
552	NISTADS&NISCAIR	2020-09-09	0.062	Negative	Male	S	Private
553	NISTADS&NISCAIR	2020-09-09	101.8	Positive	Male	OS	Private
554	NISTADS&NISCAIR	2020-09-09	56.22	Positive	Male	S	Private
555	NISTADS&NISCAIR	2020-09-09	19.56	Positive	Male	S	Private
556	NISTADS&NISCAIR	2020-09-09	0.063	Negative	Male	S	Private
557	NISTADS&NISCAIR	2020-09-09	0.062	Negative	Female	S	Private
558	NISTADS&NISCAIR	2020-09-09	0.237	Negative	Female	S	Private
559	NISTADS&NISCAIR	2020-09-09	8.52	Positive	Male	OS	Private
560	NISTADS&NISCAIR	2020-09-09	0.086	Negative	Female	OS	Public
561	NISTADS&NISCAIR	2020-09-09	7.6	Positive	Female	S	Private
562	NISTADS&NISCAIR	2020-09-09	0.061	Negative	Male	S	Private
563	NISTADS&NISCAIR	2020-09-09	0.061	Negative	Female	S	Public
564	NISTADS&NISCAIR	2020-09-09	0.061	Negative	Male	S	Public
565	NISTADS&NISCAIR	2020-09-09	0.068	Negative	Male	S	Private
566	NISTADS&NISCAIR	2020-09-09	0.065	Negative	Female	S	Public
567	NISTADS&NISCAIR	2020-09-09	0.08	Negative	Female	OS	Public
568	NISTADS&NISCAIR	2020-09-09	6.31	Positive	Male	OS	Private
569	NISTADS&NISCAIR	2020-09-09	0.059	Negative	Female	S	Public
570	NISTADS&NISCAIR	2020-09-09	0.065	Negative	Female	S	Public
571	NISTADS&NISCAIR	2020-09-09	1.17	Positive	Male	OS	Private
572	NISTADS&NISCAIR	2020-09-09	0.06	Negative	Male	OS	Private
573	NISTADS&NISCAIR	2020-09-09	0.06	Negative	Female	OS	Public
574	NISTADS&NISCAIR	2020-09-09	0.062	Negative	Male	S	Public
575	NISTADS&NISCAIR	2020-09-09	0.073	Negative	Male	S	Public
576	NISTADS&NISCAIR	2020-09-09	0.064	Negative	Male	OS	Public
577	NISTADS&NISCAIR	2020-09-09	0.063	Negative	Male	S	Private
578	NISTADS&NISCAIR	2020-09-09	0.058	Negative	Male	S	Private
579	NISTADS&NISCAIR	2020-09-09	0.061	Negative	Male	S	Private
580	NISTADS&NISCAIR	2020-09-09	0.063	Negative	Male	S	Private
581	NISTADS&NISCAIR	2020-09-09	114.8	Positive	Male	S	Private
582	NISTADS&NISCAIR	2020-09-09	0.069	Negative	Male	S	Private
583	NISTADS&NISCAIR	2020-09-09	0.058	Negative	Male	S	Private
584	NISTADS&NISCAIR	2020-09-09	0.06	Negative	Male	S	Private
585	NISTADS&NISCAIR	2020-09-09	1.77	Positive	Female	S	Public
586	NISTADS&NISCAIR	2020-09-09	12.18	Positive	Male	OS	Public
587	NISTADS&NISCAIR	2020-09-09	37.68	Positive	Male	S	Private
588	NISTADS&NISCAIR	2020-09-09	0.064	Negative	Male	S	Private
589	NISTADS&NISCAIR	2020-09-09	0.06	Negative	Male	S	Private
590	NISTADS&NISCAIR	2020-09-09	0.063	Negative	Male	S	Public
591	NISTADS&NISCAIR	2020-09-09	0.064	Negative	Male	OS	Private
592	NISTADS&NISCAIR	2020-09-09	92.73	Positive	Male	S	Private
593	NISTADS&NISCAIR	2020-09-09	0.063	Negative	Male	S	Public
594	NPL	2020-09-01	0.066	Negative	Female	S	Private
595	NPL	2020-09-01	0.085	Negative	Male	S	Private
596	NPL	2020-09-01	0.066	Negative	Female	S	Private
597	NPL	2020-09-01	0.064	Negative	Male	S	Private
598	NPL	2020-09-01	0.062	Negative	Female	S	Private
599	NPL	2020-09-01	0.064	Negative	Female	S	Private
600	NPL	2020-09-01	0.322	Negative	Male	S	Private
601	NPL	2020-09-01	0.071	Negative	Male	S	Private
602	NPL	2020-09-01	1.37	Positive	Male	OS	Public
603	NPL	2020-09-01	0.061	Negative	Female	S	Private
604	NPL	2020-09-01	0.068	Negative	Male	S	Private
605	NPL	2020-09-01	0.068	Negative	Female	OS	Public
606	NPL	2020-09-01	0.067	Negative	Female	OS	Private
607	NPL	2020-09-01	0.067	Negative	Female	OS	Private
608	NPL	2020-09-01	0.067	Negative	Female	OS	Private
609	NPL	2020-09-01	0.064	Negative	Male	S	Public
610	NPL	2020-09-01	0.064	Negative	Male	S	Private
611	NPL	2020-09-01	0.066	Negative	Male	S	Private
612	NPL	2020-09-01	0.067	Negative	Male	S	Private
613	NPL	2020-09-01	0.064	Negative	Male	S	Private
614	NPL	2020-09-01	0.064	Negative	Male	S	Private
615	NPL	2020-09-01	0.066	Negative	Male	S	Private
616	NPL	2020-09-01	0.068	Negative	Male	S	Private
617	NPL	2020-09-01	0.072	Negative	Male	S	Private
618	NPL	2020-09-01	0.067	Negative	Male	S	Private
619	NPL	2020-09-01	15.82	Positive	Male	S	Private
620	NPL	2020-09-01	0.069	Negative	Male	S	Private
621	NPL	2020-09-01	0.066	Negative	Female	S	Private
622	NPL	2020-09-01	0.067	Negative	Female	S	Public
623	NPL	2020-09-01	0.063	Negative	Male	S	Public
624	NPL	2020-09-01	0.063	Negative	Male	OS	Private
625	NPL	2020-09-01	0.068	Negative	Male	S	Private
626	NPL	2020-09-01	0.064	Negative	Female	S	Private
627	NPL	2020-09-01	0.081	Negative	Male	S	Public
628	NPL	2020-09-01	0.065	Negative	Male	S	Public
629	NPL	2020-09-01	0.062	Negative	Male	S	Private
630	NPL	2020-09-01	0.064	Negative	Male	S	Private
631	NPL	2020-09-01	0.071	Negative	Male	S	Public
632	NPL	2020-09-01	0.065	Negative	Male	S	Private
633	NPL	2020-09-01	0.067	Negative	Male	S	Public
634	NPL	2020-09-01	0.069	Negative	Female	OS	Public
635	NPL	2020-09-01	0.065	Negative	Male	S	Private
636	NPL	2020-09-01	0.081	Negative	Male	S	Private
637	NPL	2020-09-01	0.069	Negative	Male	S	Private
638	NPL	2020-09-01	0.063	Negative	Female	S	Private
639	NPL	2020-09-01	0.062	Negative	Male	S	Private
640	NPL	2020-09-01	0.066	Negative	Female	S	Private
641	NPL	2020-09-01	0.065	Negative	Male	S	Private
642	NPL	2020-09-01	0.067	Negative	Male	S	Public
643	NPL	2020-09-01	0.066	Negative	Female	S	Private
644	NPL	2020-09-01	0.068	Negative	Male	S	Private
645	NPL	2020-09-01	0.064	Negative	Male	S	Private
646	NPL	2020-09-01	0.067	Negative	Female	S	Private
647	NPL	2020-09-01	0.069	Negative	Male	OS	Private
648	NPL	2020-09-01	0.067	Negative	Male	S	Private
649	NPL	2020-09-01	0.066	Negative	Male	S	Private
650	NPL	2020-09-01	7.15	Positive	Male	S	Private
651	NPL	2020-09-01	0.142	Negative	Male	S	Private
652	NPL	2020-09-01	0.061	Negative	Male	S	Public
653	NPL	2020-09-01	0.064	Negative	Male	S	Private
654	NPL	2020-09-01	0.068	Negative	Male	S	Private
655	NPL	2020-09-01	0.198	Negative	Male	S	Private
656	NPL	2020-09-01	0.066	Negative	Male	S	Private
657	NPL	2020-09-01	0.067	Negative	Male	S	Private
658	NPL	2020-09-01	0.064	Negative	Male	S	Private
659	NPL	2020-09-01	0.066	Negative	Male	S	Private
660	NPL	2020-09-01	0.065	Negative	Male	S	Private
661	NPL	2020-09-01	11.98	Positive	Female	S	Private
662	NPL	2020-09-01	0.064	Negative	Male	S	Private
663	NPL	2020-09-01	0.066	Negative	Male	S	Private
664	NPL	2020-09-01	0.065	Negative	Female	S	Private
665	NPL	2020-09-01	0.065	Negative	Male	S	Private
666	NPL	2020-09-01	0.066	Negative	Female	S	Private
667	NPL	2020-09-01	0.1	Negative	Male	S	Private
668	NPL	2020-09-01	42.27	Positive	Male	S	Private
669	NPL	2020-09-01	0.071	Negative	Male	S	Private
670	NPL	2020-09-01	0.064	Negative	Male	S	Private
671	NPL	2020-09-01	0.066	Negative	Male	S	Private
672	NPL	2020-09-01	0.065	Negative	Male	S	Private
673	NPL	2020-09-01	0.068	Negative	Male	S	Private
674	NPL	2020-09-01	0.07	Negative	Male	S	Private
675	NPL	2020-09-01	4.37	Positive	Male	S	Private
676	NPL	2020-09-01	0.067	Negative	Male	S	Private
677	NPL	2020-09-01	0.108	Negative	Male	S	Public
678	NPL	2020-09-01	0.067	Negative	Male	S	Private
679	NPL	2020-09-01	0.067	Negative	Male	S	Public
680	NPL	2020-09-01	0.067	Negative	Male	S	Private
681	NPL	2020-09-01	131.4	Positive	Male	S	Private
682	NPL	2020-09-01	0.064	Negative	Male	S	Private
683	NPL	2020-09-01	0.076	Negative	Male	S	Private
684	NPL	2020-09-01	0.067	Negative	Female	S	Private
685	NPL	2020-09-01	0.085	Negative	Male	S	Private
686	NPL	2020-09-01	0.066	Negative	Male	S	Public
687	NPL	2020-09-01	0.078	Negative	Male	S	Private
688	NPL	2020-09-01	0.065	Negative	Male	S	Private
689	NPL	2020-09-01	0.065	Negative	Male	S	Private
690	NPL	2020-09-01	0.066	Negative	Male	S	Private
691	NPL	2020-09-01	0.068	Negative	Male	S	Private
692	NPL	2020-09-01	1.3	Positive	Male	S	Private
693	NPL	2020-09-01	0.068	Negative	Male	S	Private
694	NPL	2020-09-01	0.066	Negative	Male	S	Private
695	NPL	2020-09-01	0.074	Negative	Male	S	Private
696	NPL	2020-09-01	0.089	Negative	Female	S	Public
697	NPL	2020-09-01	0.111	Negative	Female	S	Private
698	NPL	2020-09-01	0.068	Negative	Female	S	Public
699	NPL	2020-09-01	0.079	Negative	Female	S	Private
700	NPL	2020-09-01	0.064	Negative	Male	S	Private
701	NPL	2020-09-01	0.074	Negative	Male	S	Private
702	NPL	2020-09-01	0.067	Negative	Male	S	Private
703	NPL	2020-09-01	0.066	Negative	Male	S	Private
704	NPL	2020-09-01	0.069	Negative	Male	S	Private
705	NPL	2020-09-01	0.154	Negative	Female	S	Private
706	NPL	2020-09-01	0.063	Negative	Male	S	Private
707	NPL	2020-09-01	0.068	Negative	Male	S	Private
708	NPL	2020-09-01	0.067	Negative	Male	S	Private
709	NPL	2020-09-01	99.95	Positive	Male	S	Private
710	NPL	2020-09-01	0.092	Negative	Male	S	Public
711	NPL	2020-09-01	0.065	Negative	Female	S	Private
712	NPL	2020-09-01	0.067	Negative	Female	S	Private
713	NPL	2020-09-01	0.07	Negative	Male	S	Private
714	NPL	2020-09-01	0.065	Negative	Male	S	Private
715	NPL	2020-09-01	32.19	Positive	Male	S	Private
716	NPL	2020-09-01	0.295	Negative	Male	S	Private
717	NPL	2020-09-01	0.076	Negative	Male	S	Private
718	NPL	2020-09-01	20.88	Positive	Male	S	Private
719	NPL	2020-09-01	46.7	Positive	Male	S	Private
720	NPL	2020-09-01	0.068	Negative	Male	S	Private
721	NPL	2020-09-01	0.066	Negative	Male	S	Private
722	NPL	2020-09-01	0.066	Negative	Female	S	Private
723	NPL	2020-09-01	0.064	Negative	Male	OS	Public
724	NPL	2020-09-01	0.066	Negative	Male	S	Private
725	NPL	2020-09-01	0.067	Negative	Male	S	Private
726	NPL	2020-09-01	0.073	Negative	Male	S	Private
727	NPL	2020-09-01	0.066	Negative	Male	OS	Private
728	NPL	2020-09-01	0.064	Negative	Male	S	Private
729	NPL	2020-09-01	0.067	Negative	Male	S	Private
730	NPL	2020-09-01	0.068	Negative	Male	S	Private
731	NPL	2020-09-01	0.068	Negative	Male	S	Private
732	NPL	2020-09-01	0.074	Negative	Male	S	Public
733	NPL	2020-09-01	0.109	Negative	Male	S	Private
734	NPL	2020-09-01	0.089	Negative	Male	S	Private
735	NPL	2020-09-01	0.068	Negative	Female	S	Private
736	NPL	2020-09-01	0.067	Negative	Male	S	Public
737	NPL	2020-09-01	0.066	Negative	Female	S	Private
738	NPL	2020-09-01	0.068	Negative	Male	S	Public
739	NPL	2020-09-01	164.3	Positive	Female	S	Private
740	NPL	2020-09-01	0.065	Negative	Male	S	Private
741	NPL	2020-09-01	0.071	Negative	Male	S	Private
742	NPL	2020-09-01	0.069	Negative	Male	S	Private
743	NPL	2020-09-01	0.069	Negative	Female	S	Public
744	NPL	2020-09-01	0.072	Negative	Female	S	Private
745	NPL	2020-09-01	6.42	Positive	Male	S	Private
746	NPL	2020-09-01	0.47	Negative	Female	S	Private
747	NPL	2020-09-01	0.065	Negative	Male	S	Private
748	NPL	2020-09-01	0.074	Negative	Female	S	Private
749	NPL	2020-09-01	0.076	Negative	Female	S	Private
750	NPL	2020-09-01	0.068	Negative	Male	S	Public
751	NPL	2020-09-01	166.1	Positive	Male	S	Private
752	NPL	2020-09-01	0.074	Negative	Male	S	Public
753	NPL	2020-09-01	0.117	Negative	Male	S	Private
754	NPL	2020-09-01	0.068	Negative	Male	S	Private
755	NPL	2020-09-01	0.07	Negative	Female	S	Public
756	NPL	2020-09-01	0.22	Negative	Male	S	Private
757	NPL	2020-09-01	0.089	Negative	Male	S	Private
758	NPL	2020-09-01	0.07	Negative	Male	S	Private
759	NPL	2020-09-01	0.067	Negative	Male	S	Private
760	NPL	2020-09-01	0.066	Negative	Male	S	Private
761	NPL	2020-09-01	0.068	Negative	Male	S	Private
762	NPL	2020-09-01	0.068	Negative	Male	S	Private
763	NPL	2020-09-01	0.068	Negative	Male	S	Public
764	NPL	2020-09-01	0.07	Negative	Female	S	Private
765	NPL	2020-09-01	52.08	Positive	Female	S	Public
766	NPL	2020-09-01	0.069	Negative	Female	S	Public
767	NPL	2020-09-01	0.067	Negative	Male	S	Private
768	NPL	2020-09-01	0.065	Negative	Male	S	Private
769	NPL	2020-09-01	0.061	Negative	Male	S	Private
770	NPL	2020-09-01	0.06	Negative	Male	S	Public
771	NPL	2020-09-01	0.057	Negative	Female	S	Private
772	NPL	2020-09-01	0.063	Negative	Male	S	Private
773	NPL	2020-09-01	0.075	Negative	Female	S	Private
774	NPL	2020-09-01	0.063	Negative	Female	S	Private
775	NPL	2020-09-01	0.064	Negative	Male	S	Private
776	NPL	2020-09-01	0.064	Negative	Male	S	Private
777	NPL	2020-09-01	0.064	Negative	Male	S	Private
778	NPL	2020-09-01	0.06	Negative	Male	S	Private
779	NPL	2020-09-01	0.062	Negative	Male	S	Public
780	NPL	2020-09-01	52.98	Positive	Female	S	Private
781	NPL	2020-09-01	0.063	Negative	Female	S	Private
782	NPL	2020-09-01	0.07	Negative	Male	S	Private
783	NPL	2020-09-01	0.066	Negative	Male	S	Public
784	NPL	2020-09-01	0.065	Negative	Male	S	Private
785	NPL	2020-09-01	0.065	Negative	Female	S	Private
786	NPL	2020-09-01	0.073	Negative	Female	S	Public
787	NPL	2020-09-01	0.061	Negative	Female	S	Private
788	NPL	2020-09-01	0.066	Negative	Male	S	Private
789	NPL	2020-09-01	0.064	Negative	Male	S	Private
790	NPL	2020-09-01	0.08	Negative	Female	S	Private
791	NPL	2020-09-01	0.062	Negative	Female	S	Private
792	NPL	2020-09-01	44.04	Positive	Male	S	Private
793	NPL	2020-09-01	0.065	Negative	Male	S	Public
794	NPL	2020-09-01	0.067	Negative	Female	S	Private
795	NPL	2020-09-01	0.068	Negative	Male	S	Private
796	NPL	2020-09-01	0.066	Negative	Male	OS	Private
797	NPL	2020-09-01	0.086	Negative	Male	S	Private
798	NPL	2020-09-01	0.063	Negative	Male	S	Private
799	NPL	2020-09-01	0.063	Negative	Male	S	Private
800	NPL	2020-09-01	0.17	Negative	Male	S	Private
801	NPL	2020-09-01	0.063	Negative	Female	S	Private
802	NPL	2020-09-01	0.066	Negative	Male	S	Private
803	NPL	2020-09-01	0.062	Negative	Male	S	Private
804	NPL	2020-09-01	0.065	Negative	Male	S	Private
805	NPL	2020-09-01	0.06	Negative	Male	S	Private
806	NPL	2020-09-01	0.067	Negative	Female	S	Private
807	NPL	2020-09-01	0.067	Negative	Female	S	Private
808	NPL	2020-09-01	0.065	Negative	Male	S	Private
809	NPL	2020-09-01	0.065	Negative	Female	S	Private
810	NPL	2020-09-01	0.079	Negative	Male	S	Private
811	NPL	2020-09-01	0.068	Negative	Male	S	Private
812	NPL	2020-09-01	9.18	Positive	Male	S	Public
813	NPL	2020-09-01	0.068	Negative	Male	S	Private
814	NPL	2020-09-01	65.76	Positive	Female	S	Public
815	NPL	2020-09-01	0.065	Negative	Female	S	Private
816	NPL	2020-09-01	0.066	Negative	Female	S	Private
817	NPL	2020-09-01	0.066	Negative	Male	S	Private
818	NPL	2020-09-01	0.064	Negative	Male	S	Private
819	NPL	2020-09-01	0.062	Negative	Male	S	Private
820	NPL	2020-09-01	0.065	Negative	Male	S	Private
821	NPL	2020-09-01	0.062	Negative	Male	S	Private
822	NPL	2020-09-01	0.069	Negative	Female	S	Private
823	NPL	2020-09-01	0.09	Negative	Male	S	Private
824	NPL	2020-09-01	0.079	Negative	Male	S	Private
825	NPL	2020-09-01	0.063	Negative	Male	S	Private
826	NPL	2020-09-01	40.72	Positive	Male	S	Public
827	NPL	2020-09-01	0.067	Negative	Male	S	Private
828	NPL	2020-09-01	0.616	Negative	Male	S	Private
829	NPL	2020-09-01	0.079	Negative	Female	S	Private
830	NPL	2020-09-01	0.063	Negative	Male	S	Public
831	NPL	2020-09-01	0.067	Negative	Female	S	Private
832	NPL	2020-09-01	0.063	Negative	Female	S	Private
833	Pusa-Complex	2020-09-16	0.073	Negative	Female	S	Public
834	Pusa-Complex	2020-09-16	0.064	Negative	Male	S	Private
835	Pusa-Complex	2020-09-16	0.067	Negative	Male	S	Private
836	Pusa-Complex	2020-09-16	0.068	Negative	Male	S	Private
837	Pusa-Complex	2020-09-16	0.067	Negative	Male	S	Private
838	Pusa-Complex	2020-09-16	0.066	Negative	Male	S	Private
839	Pusa-Complex	2020-09-16	9.53	Positive	Female	S	Private
840	Pusa-Complex	2020-09-16	0.064	Negative	Male	S	Private
841	Pusa-Complex	2020-09-16	0.068	Negative	Male	S	Private
842	Pusa-Complex	2020-09-16	0.072	Negative	Female	S	Private
843	Pusa-Complex	2020-09-16	0.076	Negative	Female	S	Private
844	Pusa-Complex	2020-09-16	0.068	Negative	Female	S	Private
845	Pusa-Complex	2020-09-16	0.068	Negative	Male	S	Private
846	Pusa-Complex	2020-09-16	0.067	Negative	Male	S	Private
847	Pusa-Complex	2020-09-16	0.467	Negative	Male	S	Private
848	Pusa-Complex	2020-09-16	0.065	Negative	Male	S	Private
849	Pusa-Complex	2020-09-16	0.071	Negative	Male	S	Private
850	Pusa-Complex	2020-09-16	0.066	Negative	Male	S	Private
851	Pusa-Complex	2020-09-16	0.068	Negative	Male	S	Private
852	Pusa-Complex	2020-09-16	0.201	Negative	Male	S	Private
853	Pusa-Complex	2020-09-16	0.068	Negative	Male	S	Private
854	Pusa-Complex	2020-09-16	0.065	Negative	Male	S	Private
855	Pusa-Complex	2020-09-16	0.187	Negative	Male	S	Private
856	Pusa-Complex	2020-09-16	0.062	Negative	Male	S	Private
857	Pusa-Complex	2020-09-16	0.066	Negative	Male	S	Private
858	Pusa-Complex	2020-09-16	0.273	Negative	Male	S	Private
859	Pusa-Complex	2020-09-16	0.155	Negative	Male	S	Private
860	Pusa-Complex	2020-09-16	0.085	Negative	Male	S	Private
861	Pusa-Complex	2020-09-16	19.83	Positive	Male	S	Public
862	Pusa-Complex	2020-09-16	0.068	Negative	Male	S	Public
863	Pusa-Complex	2020-09-16	0.066	Negative	Male	S	Private
864	Pusa-Complex	2020-09-16	0.089	Negative	Male	S	Private
865	Pusa-Complex	2020-09-16	0.068	Negative	Male	S	Private
866	Pusa-Complex	2020-09-16	0.068	Negative	Male	S	Private
867	Pusa-Complex	2020-09-16	0.067	Negative	Female	S	Public
868	Pusa-Complex	2020-09-16	0.067	Negative	Male	S	Private
869	Pusa-Complex	2020-09-16	0.066	Negative	Female	S	Public
870	Pusa-Complex	2020-09-16	0.066	Negative	Female	S	Private
871	Pusa-Complex	2020-09-16	0.072	Negative	Female	S	Private
872	Pusa-Complex	2020-09-16	0.071	Negative	Female	OS	Public
873	Pusa-Complex	2020-09-16	0.074	Negative	Female	S	Public
874	Pusa-Complex	2020-09-16	0.066	Negative	Male	S	Public
875	Pusa-Complex	2020-09-16	0.066	Negative	Male	S	Private
876	Pusa-Complex	2020-09-16	0.067	Negative	Male	S	Private
877	Pusa-Complex	2020-09-16	0.065	Negative	Male	S	Private
878	Pusa-Complex	2020-09-16	0.067	Negative	Male	S	Public
879	Pusa-Complex	2020-09-16	0.067	Negative	Female	S	Public
880	Pusa-Complex	2020-09-16	60.9	Positive	Male	S	Private
881	Pusa-Complex	2020-09-16	0.077	Negative	Male	S	Private
882	Pusa-Complex	2020-09-16	83.8	Positive	Male	OS	Private
883	Pusa-Complex	2020-09-16	76.37	Positive	Male	S	Private
884	Pusa-Complex	2020-09-16	0.064	Negative	Male	S	Private
885	Pusa-Complex	2020-09-16	0.066	Negative	Male	S	Private
886	Pusa-Complex	2020-09-16	61.93	Positive	Male	S	Public
887	Pusa-Complex	2020-09-16	0.095	Negative	Male	S	Public
888	Pusa-Complex	2020-09-16	62.25	Positive	Male	S	Private
889	Pusa-Complex	2020-09-16	0.07	Negative	Female	S	Private
890	Pusa-Complex	2020-09-16	0.066	Negative	Male	S	Public
891	Pusa-Complex	2020-09-16	15.51	Positive	Male	S	Public
892	Pusa-Complex	2020-09-16	0.066	Negative	Female	S	Private
893	Pusa-Complex	2020-09-16	0.064	Negative	Male	OS	Private
894	Pusa-Complex	2020-09-16	0.068	Negative	Female	OS	Public
895	Pusa-Complex	2020-09-16	0.068	Negative	Male	S	Private
896	Pusa-Complex	2020-09-16	0.069	Negative	Female	S	Public
897	Pusa-Complex	2020-09-16	0.066	Negative	Female	S	Private
898	Pusa-Complex	2020-09-16	0.064	Negative	Male	S	Private
899	Pusa-Complex	2020-09-16	0.068	Negative	Male	S	Private
900	Pusa-Complex	2020-09-16	0.076	Negative	Male	S	Private
901	Pusa-Complex	2020-09-16	11.35	Positive	Male	OS	Public
902	Pusa-Complex	2020-09-16	54.13	Positive	Male	S	Private
903	Pusa-Complex	2020-09-16	120.1	Positive	Male	S	Private
904	Pusa-Complex	2020-09-16	0.067	Negative	Male	OS	Private
905	Pusa-Complex	2020-09-16	0.143	Negative	Male	S	Private
906	Pusa-Complex	2020-09-16	0.067	Negative	Male	OS	Public
907	Pusa-Complex	2020-09-16	0.064	Negative	Male	S	Private
908	Pusa-Complex	2020-09-16	2.26	Positive	Male	OS	Private
909	Pusa-Complex	2020-09-16	0.066	Negative	Male	S	Private
910	Pusa-Complex	2020-09-16	19.29	Positive	Male	S	Private
911	Pusa-Complex	2020-09-16	20.54	Positive	Male	S	Private
912	Pusa-Complex	2020-09-16	13.81	Positive	Male	OS	Private
913	Pusa-Complex	2020-09-16	0.064	Negative	Male	S	Private
914	Pusa-Complex	2020-09-16	0.068	Negative	Female	S	Private
915	Pusa-Complex	2020-09-16	0.065	Negative	Male	S	Private
916	Pusa-Complex	2020-09-16	0.068	Negative	Female	S	Private
917	Pusa-Complex	2020-09-16	154.5	Positive	Female	S	Private
918	Pusa-Complex	2020-09-16	0.067	Negative	Male	OS	Private
919	Pusa-Complex	2020-09-16	0.067	Negative	Male	OS	Public
920	Pusa-Complex	2020-09-16	0.068	Negative	Male	S	Public
921	Pusa-Complex	2020-09-16	19.46	Positive	Male	S	Private
922	Pusa-Complex	2020-09-16	1.15	Positive	Male	S	Private
923	Pusa-Complex	2020-09-16	1.07	Positive	Female	S	Public
924	TKDL	2020-08-27	0.09	Negative	Female	S	Private
925	TKDL	2020-08-27	0.09	Negative	Male	S	Private
926	TKDL	2020-08-27	81.2	Positive	Male	OS	Public
927	TKDL	2020-08-27	8.27	Positive	Male	OS	Public
928	TKDL	2020-08-27	0.094	Negative	Male	OS	Private
929	TKDL	2020-08-27	0.092	Negative	Male	S	Public
930	TKDL	2020-08-27	0.134	Negative	Male	OS	Private
931	TKDL	2020-08-27	0.088	Negative	Male	OS	Private
932	TKDL	2020-08-27	0.099	Negative	Male	S	Private
933	TKDL	2020-08-27	0.09	Negative	Male	S	Private
934	TKDL	2020-08-27	0.089	Negative	SU	OS	Private
935	TKDL	2020-08-27	23.62	Positive	Male	OS	Private
936	TKDL	2020-08-27	0.09	Negative	Male	OS	Private
937	TKDL	2020-08-27	0.1	Negative	Female	OS	Public
938	TKDL	2020-08-27	0.116	Negative	Female	OS	Private
939	TKDL	2020-08-27	0.086	Negative	Female	OS	Public
940	TKDL	2020-08-27	0.089	Negative	Female	OS	Public
941	TKDL	2020-08-27	0.091	Negative	Female	S	Private
942	TKDL	2020-08-27	0.09	Negative	Female	OS	Public
943	TKDL	2020-08-27	0.094	Negative	Female	OS	Public
944	TKDL	2020-08-27	0.086	Negative	Male	S	Private
945	TKDL	2020-08-27	0.087	Negative	Female	S	Public
946	TKDL	2020-08-27	0.216	Negative	Male	S	Private
947	TKDL	2020-08-27	0.088	Negative	Male	OS	Public
948	TKDL	2020-08-27	0.091	Negative	Male	S	Private
949	TKDL	2020-08-27	0.14	Negative	Male	S	Private
950	TKDL	2020-08-27	0.089	Negative	Male	S	Private
951	TKDL	2020-08-27	0.091	Negative	Male	S	Private
952	TKDL	2020-08-27	0.088	Negative	Male	S	Private
953	TKDL	2020-08-27	0.091	Negative	Male	OS	Private
954	TKDL	2020-08-27	0.088	Negative	Female	OS	Public
955	TKDL	2020-08-27	0.089	Negative	Female	S	Private
956	TKDL	2020-08-27	0.085	Negative	Male	S	Private
957	TKDL	2020-08-27	0.086	Negative	Male	S	Private
958	TKDL	2020-08-27	0.088	Negative	Female	OS	Private
959	TKDL	2020-08-27	0.086	Negative	Male	S	Private
960	TKDL	2020-08-27	0.096	Negative	Male	OS	Private
961	TKDL	2020-08-27	37.36	Positive	Male	S	Private
962	TKDL	2020-08-27	0.088	Negative	Male	OS	Private
963	TKDL	2020-08-27	28.25	Positive	Male	S	Private
964	TKDL	2020-08-27	0.09	Negative	Male	S	Private
965	TKDL	2020-08-27	0.091	Negative	Male	OS	Private
966	TKDL	2020-08-27	0.09	Negative	Male	S	Private
967	TKDL	2020-08-27	0.089	Negative	Male	S	Private
968	TKDL	2020-08-27	0.091	Negative	Male	S	Private
969	TKDL	2020-08-27	0.091	Negative	Male	S	Private
970	TKDL	2020-08-27	0.088	Negative	Male	OS	Private
971	TKDL	2020-08-27	0.092	Negative	Male	S	Private
972	TKDL	2020-08-27	0.09	Negative	Male	OS	Private
973	TKDL	2020-08-27	0.085	Negative	Male	OS	Private
974	TKDL	2020-08-27	0.089	Negative	Male	OS	Private
975	TKDL	2020-08-27	27.56	Positive	Male	S	Private
976	TKDL	2020-08-27	0.089	Negative	Male	OS	Public
977	TKDL	2020-08-27	0.088	Negative	Male	OS	Private
978	TKDL	2020-08-27	0.09	Negative	Male	OS	Private
979	TKDL	2020-08-27	0.092	Negative	Male	OS	Private
980	TKDL	2020-08-27	0.092	Negative	Male	S	Private
981	TKDL	2020-08-27	31.83	Positive	Male	OS	Private
982	TKDL	2020-08-27	0.088	Negative	Male	OS	Public
983	TKDL	2020-08-27	0.088	Negative	Male	S	Private
984	TKDL	2020-08-27	49.92	Positive	Male	S	Public
985	TKDL	2020-08-27	0.092	Negative	Male	OS	Public
986	TKDL	2020-08-27	0.093	Negative	Male	S	Private
987	TKDL	2020-08-27	0.089	Negative	Male	S	Private
988	TKDL	2020-08-27	0.086	Negative	Male	S	Private
989	TKDL	2020-08-27	0.089	Negative	Female	OS	Public
990	TKDL	2020-08-27	41.51	Positive	Female	OS	Public
991	TKDL	2020-08-27	0.085	Negative	Female	OS	Public
992	TKDL	2020-08-27	0.089	Negative	Female	S	Private
993	TKDL	2020-08-27	0.088	Negative	Female	S	Private
994	TKDL	2020-08-27	0.093	Negative	Male	S	Private
995	TKDL	2020-08-27	0.215	Negative	Male	S	Private
996	TKDL	2020-08-27	0.088	Negative	Male	S	Private
997	TKDL	2020-08-27	0.095	Negative	Male	S	Private
998	TKDL	2020-08-27	0.099	Negative	Female	S	Private
999	TKDL	2020-08-27	0.088	Negative	Female	S	Private
1000	TKDL	2020-08-27	0.088	Negative	Female	S	Public
1001	TKDL	2020-08-27	13.68	Positive	Female	S	Private
1002	TKDL	2020-08-27	0.096	Negative	Male	S	Private
1003	TKDL	2020-08-27	0.088	Negative	Male	S	Private
1004	TKDL	2020-08-27	0.093	Negative	Male	S	Public
1005	TKDL	2020-08-27	0.095	Negative	Male	S	Private
1006	TKDL	2020-08-27	0.097	Negative	Male	S	Private
1007	TKDL	2020-08-27	18.57	Positive	Male	S	Private
1008	TKDL	2020-08-27	0.088	Negative	Male	S	Private
1009	TKDL	2020-08-27	0.093	Negative	Male	S	Private
1010	TKDL	2020-08-27	0.09	Negative	Male	S	Private
1011	TKDL	2020-08-27	0.085	Negative	Female	S	Private
1012	TKDL	2020-08-27	0.086	Negative	Male	S	Private

## Sheet: p2 Delhi 
S.No	DOC	LAB	CoI	Sero Status	Gender	Occ CAT	MoT CAT
1	2021-01-23	Apartments	2.93	Positive	Male	SU	Private
2	2021-01-23	Apartments	41.22	Positive	Male	S	Private
3	2021-01-23	Apartments	0.066	Negative	Male	OS	Public
4	2021-01-23	Apartments	156	Positive	Male	SU	Private
5	2021-01-23	Apartments	0.249	Negative	Female	S	Public
6	2021-01-23	Apartments	0.065	Negative	Female	S	Private
7	2021-01-23	Apartments	0.077	Negative	Female	S	Public
8	2021-01-23	Apartments	0.066	Negative	Male	S	Private
9	2021-01-23	Apartments	0.092	Negative	Female	OS	Private
10	2021-01-23	Apartments	0.067	Negative	Male	S	Private
11	2021-01-23	Apartments	0.429	Negative	Male	S	Public
12	2021-01-23	Apartments	43.68	Positive	Male	OS	Private
13	2021-01-23	Apartments	41.64	Positive	Female	S	Public
14	2021-01-23	Apartments	13.18	Positive	Male	OS	Public
15	2021-01-23	Apartments	27.11	Positive	Male	SU	Public
16	2021-01-23	Apartments	122	Positive	Male	S	Private
17	2021-01-23	Apartments	147.1	Positive	Female	SU	Private
18	2021-01-23	Apartments	0.082	Negative	Female	OS	Private
19	2021-01-23	Apartments	184.3	Positive	Male	S	Private
20	2021-01-23	Apartments	0.062	Negative	Female	S	Private
21	2021-01-23	Apartments	0.061	Negative	Male	SU	Private
22	2021-01-23	Apartments	0.07	Negative	Male	S	Private
23	2021-01-23	Apartments	0.067	Negative	Male	S	Private
24	2021-01-23	Apartments	0.071	Negative	Male	S	Private
25	2021-01-23	Apartments	0.066	Negative	Male	S	Private
26	2021-01-23	Apartments	0.067	Negative	Female	S	Private
27	2021-01-23	Apartments	0.068	Negative	Female	S	Private
28	2021-01-23	Apartments	0.066	Negative	Male	S	Private
29	2021-01-23	Apartments	0.089	Negative	Male	S	Private
30	2021-01-23	Apartments	0.065	Negative	Male	S	Private
31	2021-01-23	Apartments	0.068	Negative	Female	S	Private
32	2021-01-23	Apartments	0.069	Negative	Male	S	Private
33	2021-01-23	Apartments	0.065	Negative	Male	S	Private
34	2021-01-23	Apartments	111.3	Positive	Male	S	Private
35	2021-02-05	HQ	0.137	Negative	Female	OS	Public
36	2021-02-05	HQ	3.29	Positive	Female	OS	Public
37	2021-02-05	HQ	0.139	Negative	Male	OS	Public
38	2021-02-05	HQ	2.4	Positive	Male	OS	Private
39	2021-02-05	HQ	0.135	Negative	Male	OS	Private
40	2021-02-05	HQ	9.7	Positive	Male	S	Public
41	2021-02-05	HQ	0.138	Negative	Male	S	Private
42	2021-02-05	HQ	51.02	Positive	Male	S	Private
43	2021-02-05	HQ	57.6	Positive	Female	OS	Public
44	2021-02-05	HQ	103.9	Positive	Male	S	Public
45	2021-02-05	HQ	0.141	Negative	Male	S	Public
46	2021-02-05	HQ	0.143	Negative	Male	S	Public
47	2021-02-05	HQ	0.148	Negative	Male	OS	Private
48	2021-02-05	HQ	0.133	Negative	Male	OS	Public
49	2021-02-05	HQ	256	Positive	Male	S	Private
50	2021-02-05	HQ	35.04	Positive	Male	OS	Private
51	2021-02-05	HQ	56.86	Positive	Female	OS	Public
52	2021-02-05	HQ	0.134	Negative	Male	OS	Private
53	2021-02-05	HQ	83.17	Positive	Male	S	Public
54	2021-02-05	HQ	0.133	Negative	Male	OS	Private
55	2021-02-05	HQ	0.138	Negative	Male	OS	Private
56	2021-02-05	HQ	240.7	Positive	Female	OS	Public
57	2021-02-05	HQ	0.129	Negative	Female	S	Private
58	2021-02-05	HQ	27.07	Positive	Male	S	Public
59	2021-02-05	HQ	0.134	Negative	Male	OS	Private
60	2021-02-05	HQ	4.29	Positive	Female	OS	Public
61	2021-02-05	HQ	0.136	Negative	Female	S	Private
62	2021-02-05	HQ	312.6	Positive	Male	S	Public
63	2021-02-05	HQ	25.63	Positive	Male	S	Private
64	2021-02-05	HQ	0.134	Negative	Male	S	Public
65	2021-02-05	HQ	0.134	Negative	Male	S	Private
66	2021-02-05	HQ	109.4	Positive	Male	OS	Public
67	2021-02-05	HQ	0.127	Negative	Male	S	Private
68	2021-02-05	HQ	0.163	Negative	Male	S	Private
69	2021-02-05	HQ	82.21	Positive	Male	S	Private
70	2021-02-05	HQ	19.95	Positive	Male	S	Private
71	2021-02-05	HQ	28.11	Positive	Male	OS	Private
72	2021-02-05	HQ	99.49	Positive	Female	S	Public
73	2021-02-05	HQ	4.71	Positive	Male	S	Private
74	2021-02-05	HQ	63.78	Positive	Male	S	Private
75	2021-02-05	HQ	8.19	Positive	Female	S	Private
76	2021-02-05	HQ	0.128	Negative	Male	S	Private
77	2021-02-05	HQ	0.138	Negative	Male	S	Public
78	2021-02-05	HQ	55.85	Positive	Male	OS	Private
79	2021-02-05	HQ	0.132	Negative	Female	S	Private
80	2021-02-05	HQ	63.84	Positive	Male	S	Public
81	2021-02-05	HQ	0.136	Negative	Male	S	Public
82	2021-02-05	HQ	13.06	Positive	Female	S	Private
83	2021-02-05	HQ	0.135	Negative	Male	S	Private
84	2021-02-05	HQ	191.3	Positive	Male	S	Private
85	2021-02-05	HQ	0.136	Negative	Female	S	Public
86	2021-02-05	HQ	0.148	Negative	Male	S	Private
87	2021-02-05	HQ	0.141	Negative	Male	S	Private
88	2021-02-05	HQ	0.133	Negative	Male	S	Public
89	2021-02-05	HQ	0.139	Negative	Male	S	Private
90	2021-02-05	HQ	0.13	Negative	Female	S	Private
91	2021-02-05	HQ	0.135	Negative	Female	S	Private
92	2021-02-05	HQ	5.58	Positive	Female	S	Public
93	2021-02-05	HQ	0.178	Negative	Male	S	Private
94	2021-02-05	HQ	311.6	Positive	Male	S	Private
95	2021-02-05	HQ	0.139	Negative	Male	SU	Private
96	2021-02-05	HQ	0.145	Negative	Female	S	Private
97	2021-02-05	HQ	96.73	Positive	Male	S	Private
98	2021-02-05	HQ	132.2	Positive	Female	S	Private
99	2021-02-05	HQ	1.92	Positive	Male	S	Private
100	2021-02-05	HQ	16.09	Positive	Male	S	Private
101	2021-02-05	HQ	115.8	Positive	Male	S	Private
102	2021-02-05	HQ	0.14	Negative	Male	S	Public
103	2021-02-05	HQ	266.3	Positive	Female	S	Private
104	2021-02-05	HQ	0.137	Negative	Male	OS	Private
105	2021-02-05	HQ	0.129	Negative	Female	S	Private
106	2021-02-05	HQ	317.7	Positive	Male	S	Public
107	2021-02-05	HQ	0.139	Negative	Male	S	Private
108	2021-02-05	HQ	0.133	Negative	Male	S	Private
109	2021-02-05	HQ	0.143	Negative	Female	S	Public
110	2021-02-05	HQ	0.13	Negative	Male	S	Private
111	2021-02-05	HQ	0.135	Negative	Male	S	Private
112	2021-02-05	HQ	0.136	Negative	Male	S	Private
113	2021-02-05	HQ	0.138	Negative	Female	S	Private
114	2021-02-05	HQ	0.137	Negative	Female	S	Private
115	2021-02-05	HQ	7.36	Positive	Male	S	Public
116	2021-02-05	HQ	287.2	Positive	Male	S	Private
117	2021-02-05	HQ	0.135	Negative	Female	S	Private
118	2021-02-05	HQ	0.128	Negative	Male	S	Private
119	2021-02-05	HQ	0.14	Negative	Male	S	Public
120	2021-02-05	HQ	0.403	Negative	Male	S	Public
121	2021-02-05	HQ	343.2	Positive	Male	S	Private
122	2021-02-05	HQ	0.135	Negative	Female	S	Private
123	2021-02-05	HQ	0.143	Negative	Male	S	Private
124	2021-02-05	HQ	0.129	Negative	Male	S	Public
125	2021-02-05	HQ	0.132	Negative	Male	S	Private
126	2021-02-05	HQ	7.45	Positive	Male	S	Private
127	2021-02-05	HQ	0.138	Negative	Male	S	Private
128	2021-02-05	HQ	0.155	Negative	Male	S	Private
129	2021-02-05	HQ	150.5	Positive	Male	OS	Public
130	2021-02-05	HQ	0.141	Negative	Male	S	Private
131	2021-02-05	HQ	0.143	Negative	Male	S	Public
132	2021-02-05	HQ	1.29	Positive	Male	S	Private
133	2021-02-05	HQ	0.133	Negative	Male	S	Public
134	2021-02-05	HQ	42.07	Positive	Male	S	Public
135	21-01-2021	IGIB	0.062	Negative	Male	S	Private
136	25-01-2021	IGIB	0.079	Negative	Male	S	Private
137	25-01-2021	IGIB	0.064	Negative	Female	S	Private
138	19-01-2021	IGIB	0.082	Negative	Male	S	Private
139	20-01-2021	IGIB	0.081	Negative	Male	S	Private
140	21-01-2021	IGIB	0.277	Negative	Female	S	Private
141	19-01-2021	IGIB	39.87	Positive	Female	OS	Public
142	20-01-2021	IGIB	0.083	Negative	Female	S	Public
143	20-01-2021	IGIB	0.108	Negative	Male	OS	Private
144	19-01-2021	IGIB	0.095	Negative	Female	S	Public
145	21-01-2021	IGIB	0.075	Negative	Male	OS	Public
146	21-01-2021	IGIB	132.7	Positive	Male	OS	Private
147	18-01-2021	IGIB	0.082	Negative	Female	S	Private
148	25-01-2021	IGIB	54.15	Positive	Female	S	Public
149	21-01-2021	IGIB	0.067	Negative	Male	S	Private
150	20-01-2021	IGIB	24.14	Positive	Male	S	Private
151	20-01-2021	IGIB	0.085	Negative	Male	OS	SU
152	19-01-2021	IGIB	7.73	Positive	Male	OS	Private
153	19-01-2021	IGIB	0.081	Negative	Female	SU	Public
154	21-01-2021	IGIB	1.93	Positive	Male	S	SU
155	21-01-2021	IGIB	3.04	Positive	Male	OS	Private
156	20-01-2021	IGIB	0.078	Negative	Male	OS	Private
157	20-01-2021	IGIB	0.079	Negative	Female	S	Public
158	19-01-2021	IGIB	0.079	Negative	Male	S	Public
159	19-01-2021	IGIB	15.69	Positive	Male	OS	Private
160	2021-02-03	IGIB	6.57	Positive	Male	S	Private
161	18-01-2021	IGIB	0.081	Negative	Male	S	Public
162	19-01-2021	IGIB	2.03	Positive	Female	OS	SU
163	19-01-2021	IGIB	21.15	Positive	Male	S	Public
164	20-01-2021	IGIB	66.39	Positive	Male	S	Public
165	21-01-2021	IGIB	0.081	Negative	Male	S	SU
166	19-01-2021	IGIB	0.078	Negative	Male	OS	Public
167	19-01-2021	IGIB	0.076	Negative	Male	S	SU
168	19-01-2021	IGIB	0.082	Negative	Female	S	Public
169	21-01-2021	IGIB	24.76	Positive	Male	OS	SU
170	21-01-2021	IGIB	0.075	Negative	Male	OS	Private
171	20-01-2021	IGIB	13.13	Positive	Female	OS	Public
172	18-01-2021	IGIB	0.08	Negative	Female	S	Public
173	19-01-2021	IGIB	0.087	Negative	Male	OS	Public
174	19-01-2021	IGIB	0.08	Negative	Female	S	Public
175	19-01-2021	IGIB	0.089	Negative	Female	S	Public
176	20-01-2021	IGIB	52.04	Positive	Female	S	Private
177	21-01-2021	IGIB	0.076	Negative	Female	S	Private
178	19-01-2021	IGIB	4.46	Positive	Male	OS	SU
179	19-01-2021	IGIB	9.27	Positive	Female	S	Private
180	21-01-2021	IGIB	0.081	Negative	Male	S	Private
181	19-01-2021	IGIB	98.99	Positive	Male	S	Private
182	2021-02-03	IGIB	0.133	Negative	Female	S	Public
183	20-01-2021	IGIB	0.078	Negative	Male	S	Private
184	19-01-2021	IGIB	0.08	Negative	Female	S	Public
185	21-01-2021	IGIB	4.98	Positive	Female	S	Private
186	20-01-2021	IGIB	2.11	Positive	Male	S	Private
187	19-01-2021	IGIB	19.13	Positive	Female	S	Public
188	20-01-2021	IGIB	0.747	Negative	Female	S	Public
189	21-01-2021	IGIB	20.11	Positive	Female	S	Public
190	20-01-2021	IGIB	0.08	Negative	Male	OS	SU
191	19-01-2021	IGIB	0.082	Negative	Female	S	Private
192	18-01-2021	IGIB	0.081	Negative	Female	S	Public
193	19-01-2021	IGIB	0.08	Negative	Female	S	Public
194	18-01-2021	IGIB	29.33	Positive	Male	OS	Private
195	20-01-2021	IGIB	0.081	Negative	Female	S	Private
196	21-01-2021	IGIB	45.65	Positive	Male	OS	Public
197	21-01-2021	IGIB	0.076	Negative	Male	OS	Private
198	21-01-2021	IGIB	64.29	Positive	Male	S	Public
199	19-01-2021	IGIB	0.082	Negative	Female	S	Public
200	2021-02-03	IGIB	0.137	Negative	Female	S	Public
201	19-01-2021	IGIB	0.081	Negative	Female	S	Public
202	19-01-2021	IGIB	0.079	Negative	Male	OS	Private
203	20-01-2021	IGIB	0.075	Negative	Male	S	Private
204	19-01-2021	IGIB	0.085	Negative	Female	S	Private
205	20-01-2021	IGIB	46.08	Positive	Female	S	Private
206	20-01-2021	IGIB	0.082	Negative	Female	S	Public
207	2021-02-03	IGIB	0.136	Negative	Male	S	Public
208	21-01-2021	IGIB	0.076	Negative	Female	S	Public
209	18-01-2021	IGIB	10.16	Positive	Male	S	Public
210	20-01-2021	IGIB	0.105	Negative	Male	S	Public
211	21-01-2021	IGIB	0.074	Negative	Female	S	Public
212	19-01-2021	IGIB	5.12	Positive	Female	S	Private
213	18-01-2021	IGIB	30.18	Positive	Male	S	Public
214	18-01-2021	IGIB	7.15	Positive	Male	S	Private
215	18-01-2021	IGIB	0.077	Negative	Male	S	SU
216	20-01-2021	IGIB	0.098	Negative	Male	OS	Private
217	20-01-2021	IGIB	0.082	Negative	Male	S	Private
218	2021-02-03	IGIB	42.91	Positive	Male	S	Private
219	19-01-2021	IGIB	38.37	Positive	Male	OS	SU
220	20-01-2021	IGIB	50.87	Positive	Female	S	Private
221	20-01-2021	IGIB	0.083	Negative	Male	S	Public
222	2021-02-03	IGIB	33.98	Positive	Female	S	Private
223	19-01-2021	IGIB	0.078	Negative	Female	S	Public
224	21-01-2021	IGIB	0.08	Negative	Female	S	Private
225	19-01-2021	IGIB	8.78	Positive	Male	OS	Public
226	19-01-2021	IGIB	0.104	Negative	Male	OS	Private
227	19-01-2021	IGIB	0.081	Negative	Female	S	SU
228	25-01-2021	IGIB	180.6	Positive	Female	S	SU
229	19-01-2021	IGIB	10.58	Positive	Female	S	Public
230	18-01-2021	IGIB	0.082	Negative	Female	S	Public
231	20-01-2021	IGIB	0.079	Negative	Female	S	Public
232	18-01-2021	IGIB	0.077	Negative	Female	S	Public
233	19-01-2021	IGIB	0.078	Negative	Female	S	Private
234	20-01-2021	IGIB	0.077	Negative	Female	S	Private
235	20-01-2021	IGIB	1.28	Positive	Male	S	Public
236	20-01-2021	IGIB	11.25	Positive	Male	S	Private
237	19-01-2021	IGIB	0.439	Negative	Male	S	Private
238	21-01-2021	IGIB	0.073	Negative	Female	S	Private
239	21-01-2021	IGIB	24.32	Positive	Female	S	SU
240	19-01-2021	IGIB	1.71	Positive	Female	S	Public
241	20-01-2021	IGIB	25.8	Positive	Male	S	Private
242	18-01-2021	IGIB	1.19	Positive	Male	OS	SU
243	20-01-2021	IGIB	45.41	Positive	Female	S	Private
244	21-01-2021	IGIB	67.32	Positive	Male	S	Private
245	20-01-2021	IGIB	0.931	Negative	Female	S	Public
246	19-01-2021	IGIB	27.31	Positive	Female	S	Public
247	18-01-2021	IGIB	0.082	Negative	Male	S	Private
248	21-01-2021	IGIB	19.39	Positive	Female	S	Private
249	20-01-2021	IGIB	0.077	Negative	Female	S	Private
250	25-01-2021	IGIB	8.94	Positive	Male	OS	Private
251	21-01-2021	IGIB	27.03	Positive	Female	S	Private
252	19-01-2021	IGIB	0.083	Negative	Female	S	Private
253	19-01-2021	IGIB	0.142	Negative	Female	OS	SU
254	19-01-2021	IGIB	0.876	Negative	Female	S	Public
255	20-01-2021	IGIB	0.119	Negative	Female	S	Public
256	19-01-2021	IGIB	0.088	Negative	Male	OS	SU
257	20-01-2021	IGIB	0.083	Negative	Female	S	SU
258	21-01-2021	IGIB	0.078	Negative	Male	OS	SU
259	2021-02-03	IGIB	139.4	Positive	Male	S	Private
260	18-01-2021	IGIB	0.079	Negative	Female	OS	SU
261	18-01-2021	IGIB	0.078	Negative	Male	OS	Public
262	21-01-2021	IGIB	0.074	Negative	Female	S	Private
263	21-01-2021	IGIB	9.56	Positive	Male	OS	Public
264	20-01-2021	IGIB	3.77	Positive	Male	OS	Private
265	19-01-2021	IGIB	6.15	Positive	Male	OS	Public
266	18-01-2021	IGIB	0.078	Negative	Male	S	Public
267	20-01-2021	IGIB	7.1	Positive	Male	OS	Public
268	19-01-2021	IGIB	14.56	Positive	Male	S	Public
269	19-01-2021	IGIB	57.62	Positive	Male	OS	Private
270	20-01-2021	IGIB	186.1	Positive	Male	OS	SU
271	19-01-2021	IGIB	0.081	Negative	Female	S	SU
272	20-01-2021	IGIB	77.24	Positive	Male	OS	SU
273	21-01-2021	IGIB	0.078	Negative	Female	S	Private
274	21-01-2021	IGIB	52.71	Positive	Female	S	Public
275	2021-02-03	IGIB	10.09	Positive	Female	S	Private
276	19-01-2021	IGIB	30.05	Positive	Male	OS	SU
277	21-01-2021	IGIB	57.83	Positive	Female	S	Private
278	20-01-2021	IGIB	0.077	Negative	Female	S	Private
279	19-01-2021	IGIB	13.88	Positive	Female	S	Public
280	21-01-2021	IGIB	64.95	Positive	Female	S	Public
281	18-01-2021	IGIB	0.078	Negative	Male	OS	SU
282	20-01-2021	IGIB	35.56	Positive	Female	S	Public
283	20-01-2021	IGIB	154.8	Positive	Male	S	Private
284	18-01-2021	IGIB	7.17	Positive	Female	S	Public
285	20-01-2021	IGIB	21.9	Positive	Female	S	Public
286	18-01-2021	IGIB	0.08	Negative	Male	S	SU
287	20-01-2021	IGIB	47.28	Positive	Male	OS	SU
288	19-01-2021	IGIB	70.34	Positive	Male	S	SU
289	25-01-2021	IGIB	0.071	Negative	Male	S	SU
290	19-01-2021	IGIB	15.3	Positive	Male	OS	Private
291	21-01-2021	IGIB	11.69	Positive	Male	OS	Private
292	18-01-2021	IGIB	9.89	Positive	Female	S	Public
293	21-01-2021	IGIB	0.734	Negative	Male	OS	Private
294	19-01-2021	IGIB	0.083	Negative	Male	S	Private
295	19-01-2021	IGIB	0.082	Negative	Male	S	Private
296	19-01-2021	IGIB	0.078	Negative	Female	S	Public
297	21-01-2021	IGIB	5.04	Positive	Female	S	Public
298	21-01-2021	IGIB	0.08	Negative	Male	S	Private
299	25-01-2021	IGIB	35.45	Positive	Male	S	SU
300	21-01-2021	IGIB	0.079	Negative	Male	OS	SU
301	19-01-2021	IGIB	0.135	Negative	Female	S	Private
302	18-01-2021	IGIB	162.7	Positive	Male	S	Private
303	25-01-2021	IGIB	0.086	Negative	Male	OS	Private
304	18-01-2021	IGIB	0.079	Negative	Male	OS	Private
305	19-01-2021	IGIB	0.086	Negative	Female	S	Private
306	18-01-2021	IGIB	0.079	Negative	Male	S	Private
307	20-01-2021	IGIB	48.92	Positive	Female	S	Private
308	21-01-2021	IGIB	0.405	Negative	Male	OS	Private
309	20-01-2021	IGIB	8.06	Positive	Male	OS	SU
310	21-01-2021	IGIB	103.5	Positive	Male	S	Private
311	19-01-2021	IGIB	0.082	Negative	Male	OS	SU
312	19-01-2021	IGIB	0.081	Negative	Male	OS	SU
313	21-01-2021	IGIB	0.079	Negative	Male	OS	SU
314	20-01-2021	IGIB	0.08	Negative	Female	S	SU
315	20-01-2021	IGIB	0.086	Negative	Male	S	Private
316	20-01-2021	IGIB	0.079	Negative	Male	OS	SU
317	25-01-2021	IGIB	1.52	Positive	Male	S	Public
318	18-01-2021	IGIB	0.075	Negative	Male	OS	SU
319	25-01-2021	IGIB	2.68	Positive	Male	S	SU
320	25-01-2021	IGIB	0.067	Negative	Male	OS	Private
321	19-01-2021	IGIB	23.47	Positive	Male	OS	Public
322	19-01-2021	IGIB	17.74	Positive	Male	S	Public
323	19-01-2021	IGIB	0.077	Negative	Male	OS	Private
324	19-01-2021	IGIB	0.079	Negative	Male	OS	SU
325	20-01-2021	IGIB	0.083	Negative	Female	S	Private
326	21-01-2021	IGIB	0.079	Negative	Male	S	Private
327	21-01-2021	IGIB	0.072	Negative	Female	S	Private
328	21-01-2021	IGIB	0.084	Negative	Male	OS	SU
329	20-01-2021	IGIB	2.78	Positive	Male	OS	SU
330	20-01-2021	IGIB	0.079	Negative	Male	OS	SU
331	20-01-2021	IGIB	58.38	Positive	Male	OS	Private
332	19-01-2021	IGIB	27.24	Positive	Male	S	Private
333	18-01-2021	IGIB	0.076	Negative	Male	OS	SU
334	20-01-2021	IGIB	2.61	Positive	Male	OS	Public
335	18-01-2021	IGIB	0.079	Negative	Male	S	Private
336	20-01-2021	IGIB	0.08	Negative	Female	S	Public
337	20-01-2021	IGIB	0.089	Negative	Female	S	SU
338	19-01-2021	IGIB	3.55	Positive	Male	S	Public
339	20-01-2021	IGIB	38	Positive	Male	OS	Private
340	18-01-2021	IGIB	40.84	Positive	Male	OS	Private
341	19-01-2021	IGIB	6.63	Positive	Male	OS	SU
342	19-01-2021	IGIB	30.62	Positive	Male	OS	SU
343	21-01-2021	IGIB	25.23	Positive	Female	S	Private
344	2021-02-18	IGIB	0.232	Negative	Male	S	Private
345	21-01-2021	IGIB	0.076	Negative	Male	OS	Private
346	19-01-2021	IGIB	161.5	Positive	Male	S	SU
347	20-01-2021	IGIB	0.086	Negative	Male	OS	SU
348	20-01-2021	IGIB	1.38	Positive	Male	OS	SU
349	19-01-2021	IGIB	0.079	Negative	Male	OS	SU
350	21-01-2021	IGIB	7.01	Positive	Male	OS	Public
351	19-01-2021	IGIB	1.98	Positive	Male	OS	Public
352	20-01-2021	IGIB	0.081	Negative	Female	S	Private
353	20-01-2021	IGIB	26.32	Positive	Male	OS	SU
354	20-01-2021	IGIB	89.99	Positive	Male	OS	SU
355	21-01-2021	IGIB	12.61	Positive	Female	S	Private
356	18-01-2021	IGIB	4.91	Positive	Male	S	Public
357	19-01-2021	IGIB	0.084	Negative	Male	S	Private
358	19-01-2021	IGIB	16.13	Positive	Male	OS	SU
359	18-01-2021	IGIB	0.083	Negative	Male	OS	Private
360	21-01-2021	IGIB	173.1	Positive	Male	S	Private
361	19-01-2021	IGIB	0.08	Negative	Male	S	Private
362	21-01-2021	IGIB	0.067	Negative	Female	S	SU
363	21-01-2021	IGIB	0.077	Negative	Female	S	Public
364	18-01-2021	IGIB	83.65	Positive	Male	S	Private
365	20-01-2021	IGIB	0.083	Negative	Male	OS	SU
366	20-01-2021	IGIB	114.3	Positive	Male	S	SU
367	19-01-2021	IGIB	2.66	Positive	Female	S	Private
368	25-01-2021	IGIB	9.64	Positive	Male	OS	SU
369	20-01-2021	IGIB	20.79	Positive	Male	OS	SU
370	20-01-2021	IGIB	149.3	Positive	Male	OS	SU
371	18-01-2021	IGIB	0.081	Negative	Male	OS	Private
372	20-01-2021	IGIB	0.082	Negative	Male	OS	SU
373	20-01-2021	IGIB	0.083	Negative	Female	S	Private
374	20-01-2021	IGIB	0.081	Negative	Female	S	Private
375	21-01-2021	IGIB	0.195	Negative	Male	OS	SU
376	18-01-2021	IGIB	82.23	Positive	Male	OS	SU
377	2021-02-03	IGIB	0.137	Negative	Female	S	Private
378	18-01-2021	IGIB	9.62	Positive	Male	OS	Private
379	19-01-2021	IGIB	0.083	Negative	Male	S	Private
380	19-01-2021	IGIB	0.076	Negative	Male	OS	Public
381	19-01-2021	IGIB	0.087	Negative	Female	S	Private
382	21-01-2021	IGIB	0.062	Negative	Female	S	Private
383	20-01-2021	IGIB	12.39	Positive	Male	OS	Private
384	21-01-2021	IGIB	28	Positive	Male	S	Private
385	19-01-2021	IGIB	144.5	Positive	Male	OS	SU
386	19-01-2021	IGIB	0.078	Negative	Female	S	Private
387	18-01-2021	IGIB	24.99	Positive	Male	OS	SU
388	19-01-2021	IGIB	164.1	Positive	Male	OS	SU
389	18-01-2021	IGIB	16.89	Positive	Male	OS	SU
390	21-01-2021	IGIB	0.149	Negative	Female	S	SU
391	20-01-2021	IGIB	59.64	Positive	Male	OS	Private
392	21-01-2021	IGIB	141.8	Positive	Female	S	Private
393	20-01-2021	IGIB	0.085	Negative	Male	S	SU
394	25-01-2021	IGIB	24.19	Positive	Female	S	Private
395	20-01-2021	IGIB	0.083	Negative	Male	S	Private
396	19-01-2021	IGIB	22.65	Positive	Male	OS	SU
397	19-01-2021	IGIB	119	Positive	Male	S	Private
398	18-01-2021	IGIB	168.3	Positive	Female	S	Private
399	19-01-2021	IGIB	90.29	Positive	Male	OS	SU
400	20-01-2021	IGIB	15.1	Positive	Male	OS	SU
401	19-01-2021	IGIB	0.076	Negative	Male	S	Public
402	21-01-2021	IGIB	0.078	Negative	Female	S	Private
403	20-01-2021	IGIB	0.079	Negative	Male	OS	SU
404	21-01-2021	IGIB	0.078	Negative	Male	OS	SU
405	18-01-2021	IGIB	152.9	Positive	Female	S	Public
406	21-01-2021	IGIB	0.077	Negative	Male	OS	SU
407	20-01-2021	IGIB	0.115	Negative	Male	S	Private
408	19-01-2021	IGIB	0.083	Negative	Male	S	Private
409	19-01-2021	IGIB	157.7	Positive	Male	S	Private
410	20-01-2021	IGIB	0.08	Negative	Female	S	Private
411	19-01-2021	IGIB	0.081	Negative	Male	S	Private
412	19-01-2021	IGIB	38.43	Positive	Male	S	Private
413	21-01-2021	IGIB	0.074	Negative	Male	S	Private
414	21-01-2021	IGIB	59.42	Positive	Female	S	Private
415	19-01-2021	IGIB	0.08	Negative	Female	S	Public
416	19-01-2021	IGIB	0.252	Negative	Male	S	Private
417	19-01-2021	IGIB	6.46	Positive	Male	S	SU
418	19-01-2021	IGIB	0.083	Negative	Male	S	SU
419	18-01-2021	IGIB	0.078	Negative	Male	S	Private
420	21-01-2021	IGIB	0.079	Negative	Male	S	Private
421	19-01-2021	IGIB	0.076	Negative	Male	S	Public
422	18-01-2021	IGIB	144.9	Positive	Male	S	Private
423	21-01-2021	IGIB	131	Positive	Male	S	Private
424	25-01-2021	IGIB	1.08	Positive	Male	S	Private
425	21-01-2021	IGIB	73.04	Positive	Male	OS	SU
426	21-01-2021	IGIB	122.6	Positive	Male	S	Private
427	21-01-2021	IGIB	0.076	Negative	Female	S	Private
428	19-01-2021	IGIB	145.5	Positive	Male	S	Private
429	18-01-2021	IGIB	0.078	Negative	Female	S	Private
430	19-01-2021	IGIB	0.077	Negative	Male	S	SU
431	25-01-2021	IGIB	0.06	Negative	Male	S	Private
432	18-01-2021	IGIB	20.65	Positive	Male	OS	Public
433	21-01-2021	IGIB	0.58	Negative	Male	S	Private
434	18-01-2021	IGIB	73.48	Positive	Male	S	Private
435	19-01-2021	IGIB	76.26	Positive	Male	S	Private
436	19-01-2021	IGIB	0.082	Negative	Male	S	Public
437	19-01-2021	IGIB	162	Positive	Male	S	Public
438	21-01-2021	IGIB	94.03	Positive	Female	S	Private
439	19-01-2021	IGIB	0.084	Negative	Male	S	Private
440	19-01-2021	IGIB	0.082	Negative	Female	S	Private
441	19-01-2021	IGIB	0.079	Negative	Female	S	Private
442	2021-02-03	IGIB	0.196	Negative	Female	S	Private
443	21-01-2021	IGIB	0.071	Negative	Male	S	Private
444	19-01-2021	IGIB	0.082	Negative	Male	S	Private
445	2021-02-03	IGIB	0.135	Negative	Male	S	Private
446	25-01-2021	IGIB	134.2	Positive	Female	S	Private
447	18-01-2021	IGIB	43.47	Positive	Male	S	SU
448	19-01-2021	IGIB	0.082	Negative	Male	S	SU
449	2021-02-03	IGIB	0.145	Negative	Female	S	SU
450	21-01-2021	IGIB	100.7	Positive	Male	OS	SU
451	19-01-2021	IGIB	0.079	Negative	Male	OS	SU
452	19-01-2021	IGIB	0.082	Negative	Female	S	SU
453	2021-02-03	IGIB	0.14	Negative	Female	S	Private
454	2021-02-03	IGIB	0.139	Negative	Male	S	Private
455	19-01-2021	IGIB	1.5	Positive	Male	OS	SU
456	20-01-2021	IGIB	4.89	Positive	Male	OS	SU
457	25-01-2021	IGIB	0.062	Negative	Female	S	SU
458	21-01-2021	IGIB	2.05	Positive	Male	OS	SU
459	2021-02-03	IGIB	0.131	Negative	Male	S	Private
460	21-01-2021	IGIB	0.078	Negative	Male	OS	SU
461	19-01-2021	IGIB	0.077	Negative	Female	S	SU
462	19-01-2021	IGIB	0.415	Negative	Male	OS	SU
463	2021-02-03	IGIB	0.133	Negative	Male	S	Private
464	20-01-2021	IGIB	1.35	Positive	Male	OS	SU
465	25-01-2021	IGIB	0.066	Negative	Male	OS	SU
466	20-01-2021	IGIB	0.08	Negative	Male	OS	SU
467	21-01-2021	IGIB	30.19	Positive	Male	OS	SU
468	19-01-2021	IGIB	64.59	Positive	Female	OS	SU
469	21-01-2021	IGIB	0.077	Negative	Female	S	Public
470	21-01-2021	IGIB	23.31	Positive	Male	OS	SU
471	20-01-2021	IGIB	10.95	Positive	Male	OS	SU
472	19-01-2021	IGIB	0.079	Negative	Male	S	SU
473	25-01-2021	IGIB	0.065	Negative	Male	S	SU
474	21-01-2021	IGIB	12.32	Positive	Female	S	SU
475	20-01-2021	IGIB	15.81	Positive	Male	OS	SU
476	20-01-2021	IGIB	8.6	Positive	Male	OS	SU
477	20-01-2021	IGIB	0.078	Negative	Male	S	SU
478	21-01-2021	IGIB	0.077	Negative	Female	S	SU
479	20-01-2021	IGIB	7.03	Positive	Male	OS	SU
480	2021-02-03	IGIB	0.133	Negative	Male	S	SU
481	20-01-2021	IGIB	9.11	Positive	Male	OS	SU
482	2021-02-03	IGIB	0.132	Negative	Male	S	SU
483	2021-02-03	IGIB	0.141	Negative	Male	S	Private
484	20-01-2021	IGIB	0.082	Negative	Male	S	SU
485	19-01-2021	IGIB	4.59	Positive	Male	OS	SU
486	19-01-2021	IGIB	0.083	Negative	Female	OS	SU
487	21-01-2021	IGIB	171	Positive	Male	OS	SU
488	2021-02-03	IGIB	0.125	Negative	Female	S	Private
489	20-01-2021	IGIB	0.078	Negative	Male	OS	SU
490	21-01-2021	IGIB	22.92	Positive	Male	OS	SU
491	20-01-2021	IGIB	0.078	Negative	Female	S	SU
492	20-01-2021	IGIB	12.7	Positive	Male	OS	SU
493	2021-02-03	IGIB	0.128	Negative	Male	S	Private
494	20-01-2021	IGIB	0.082	Negative	Male	S	SU
495	20-01-2021	IGIB	6.74	Positive	Male	OS	SU
496	21-01-2021	IGIB	0.074	Negative	Female	S	SU
497	2021-02-03	IGIB	138.1	Positive	Male	S	Private
498	19-01-2021	IGIB	13.85	Positive	Male	S	SU
499	2021-02-03	IGIB	0.14	Negative	Male	S	Private
500	20-01-2021	IGIB	2.47	Positive	Male	OS	SU
501	2021-02-03	IGIB	0.147	Negative	Female	S	Private
502	20-01-2021	IGIB	0.084	Negative	Female	S	SU
503	25-01-2021	IGIB	45.31	Positive	Male	OS	SU
504	20-01-2021	IGIB	30.07	Positive	Male	OS	SU
505	19-01-2021	IGIB	23.07	Positive	Male	OS	SU
506	20-01-2021	IGIB	0.072	Negative	Female	S	SU
507	2021-02-03	IGIB	0.133	Negative	Female	S	Private
508	20-01-2021	IGIB	57.79	Positive	Male	OS	SU
509	20-01-2021	IGIB	0.076	Negative	Male	OS	SU
510	2021-02-03	IGIB	0.133	Negative	Male	S	Public
511	18-01-2021	IGIB	0.083	Negative	Male	S	SU
512	20-01-2021	IGIB	2.2	Positive	Male	OS	SU
513	2021-02-03	IGIB	0.137	Negative	Male	S	SU
514	2021-01-22	Neeri-delhi	0.514	Negative	Male	OS	Public
515	2021-01-22	Neeri-delhi	0.078	Negative	Male	OS	Private
516	2021-01-22	Neeri-delhi	0.079	Negative	Female	OS	Private
517	2021-01-22	Neeri-delhi	0.233	Negative	Male	OS	Public
518	2021-01-22	Neeri-delhi	0.077	Negative	Female	S	Public
519	2021-01-22	Neeri-delhi	0.071	Negative	Male	S	Private
520	2021-01-22	Neeri-delhi	74.72	Positive	Male	S	Private
521	2021-01-22	Neeri-delhi	0.083	Negative	Male	S	Private
522	2021-01-22	Neeri-delhi	0.08	Negative	Male	OS	Public
523	2021-01-22	Neeri-delhi	0.083	Negative	Female	OS	Public
524	2021-01-22	Neeri-delhi	0.079	Negative	Male	S	Private
525	2021-01-22	Neeri-delhi	105.3	Positive	Male	S	Private
526	2021-01-22	Neeri-delhi	131	Positive	Female	OS	Public
527	2021-01-22	Neeri-delhi	33.73	Positive	Male	OS	Private
528	2021-01-22	Neeri-delhi	0.076	Negative	Male	S	Private
529	2021-01-22	Neeri-delhi	0.08	Negative	Female	S	Private
530	2021-01-22	Neeri-delhi	8.46	Positive	Male	OS	Private
531	2021-01-22	Neeri-delhi	0.078	Negative	Male	S	Private
532	2021-01-22	Neeri-delhi	96.26	Positive	Male	S	Private
533	2021-01-22	Neeri-delhi	1.31	Positive	Male	S	Private
534	2021-01-22	Neeri-delhi	0.105	Negative	Male	OS	Private
535	2021-01-22	Neeri-delhi	46.67	Positive	Female	S	Private
536	2021-01-22	Neeri-delhi	146	Positive	Male	OS	Public
537	2021-01-22	Neeri-delhi	0.076	Negative	Male	S	Private
538	2021-01-22	Neeri-delhi	0.082	Negative	Male	S	Private
539	2021-01-22	Neeri-delhi	0.081	Negative	Male	OS	Private
540	2021-01-22	Neeri-delhi	1.39	Positive	Female	S	Private
541	2021-01-22	Neeri-delhi	26.62	Positive	Male	S	Private
542	2021-01-22	Neeri-delhi	0.08	Negative	Female	S	Private
543	2021-01-22	Neeri-delhi	0.08	Negative	Female	S	Public
544	2021-01-22	Neeri-delhi	8.17	Positive	Male	S	Public
545	2021-01-22	Neeri-delhi	1.94	Positive	Male	OS	Private
546	2021-01-22	Neeri-delhi	0.083	Negative	Male	S	Private
547	2021-01-22	Neeri-delhi	0.08	Negative	Male	S	Private
548	2021-01-22	Neeri-delhi	0.092	Negative	Female	S	Private
549	2021-01-22	Neeri-delhi	66.67	Positive	Male	S	Private
550	2021-01-22	Neeri-delhi	27.62	Positive	Male	S	Public
551	2021-02-02	NISCPR	14.09	Positive	Male	OS	Private
552	2021-01-02	NISCPR	0.063	Negative	Male	S	Public
553	2021-02-02	NISCPR	299.2	Positive	Female	OS	Private
554	2021-01-02	NISCPR	0.059	Negative	Male	OS	Private
555	2021-01-02	NISCPR	12.6	Positive	Male	S	Public
556	2021-01-02	NISCPR	0.06	Negative	Male	OS	Private
557	2021-02-02	NISCPR	5.24	Positive	Male	OS	Private
558	2021-01-02	NISCPR	0.063	Negative	Female	S	Private
559	2021-01-02	NISCPR	0.412	Negative	Male	OS	Private
560	2021-02-02	NISCPR	0.137	Negative	Female	OS	Public
561	2021-02-02	NISCPR	0.141	Negative	Male	OS	Public
562	2021-01-02	NISCPR	10.22	Positive	Female	S	Private
563	2021-02-02	NISCPR	92.4	Positive	Male	OS	Private
564	2021-01-02	NISCPR	85.82	Positive	Female	OS	Private
565	2021-01-02	NISCPR	0.062	Negative	Male	OS	Private
566	2021-01-02	NISCPR	0.065	Negative	Female	S	Public
567	2021-02-02	NISCPR	39.94	Positive	Male	OS	Private
568	2021-01-02	NISCPR	21.03	Positive	Male	S	Private
569	2021-01-02	NISCPR	0.077	Negative	Female	S	Public
570	2021-02-02	NISCPR	29.84	Positive	Female	S	Private
571	2021-01-02	NISCPR	0.065	Negative	Female	OS	Public
572	2021-02-02	NISCPR	30.86	Positive	Male	OS	Private
573	2021-02-02	NISCPR	13.75	Positive	Male	OS	Private
574	2021-01-02	NISCPR	0.087	Negative	Female	OS	Private
575	2021-01-02	NISCPR	0.063	Negative	Male	S	Private
576	2021-01-02	NISCPR	24.88	Positive	Male	S	Private
577	2021-01-02	NISCPR	0.067	Negative	Male	OS	Private
578	2021-02-02	NISCPR	16.57	Positive	Male	OS	Private
579	2021-01-02	NISCPR	22.89	Positive	Male	OS	Public
580	2021-02-02	NISCPR	0.144	Negative	Female	S	Public
581	2021-02-02	NISCPR	0.143	Negative	Female	OS	Public
582	2021-01-02	NISCPR	10.13	Positive	Male	OS	Private
583	2021-02-02	NISCPR	3.4	Positive	Female	OS	Public
584	2021-01-02	NISCPR	0.065	Negative	Female	S	Public
585	2021-01-02	NISCPR	0.063	Negative	Male	OS	Private
586	2021-01-02	NISCPR	1.74	Positive	Female	OS	Public
587	2021-02-02	NISCPR	15.17	Positive	Female	S	Private
588	2021-02-02	NISCPR	2.58	Positive	Male	OS	Private
589	2021-01-02	NISCPR	0.062	Negative	Female	S	Private
590	2021-01-02	NISCPR	0.065	Negative	Male	S	Public
591	2021-01-02	NISCPR	0.06	Negative	Male	S	Private
592	2021-01-02	NISCPR	0.065	Negative	Male	S	Private
593	2021-01-02	NISCPR	0.086	Negative	Male	S	Public
594	2021-02-02	NISCPR	0.157	Negative	Female	S	Private
595	2021-02-02	NISCPR	41.52	Positive	Female	S	Private
596	2021-02-02	NISCPR	0.139	Negative	Male	S	Private
597	2021-01-02	NISCPR	0.062	Negative	Female	S	Public
598	2021-02-02	NISCPR	0.141	Negative	Female	OS	Public
599	2021-01-02	NISCPR	0.068	Negative	Male	S	Public
600	2021-01-02	NISCPR	6.27	Positive	Male	OS	Private
601	2021-02-02	NISCPR	0.134	Negative	Female	S	Private
602	2021-01-02	NISCPR	0.063	Negative	Male	S	Private
603	2021-02-02	NISCPR	44.76	Positive	Male	OS	Public
604	2021-01-02	NISCPR	0.065	Negative	Male	S	Private
605	2021-02-02	NISCPR	140.8	Positive	Male	OS	Private
606	2021-01-02	NISCPR	0.065	Negative	Male	SU	Private
607	2021-02-02	NISCPR	6.54	Positive	Male	OS	Public
608	2021-01-02	NISCPR	0.064	Negative	Male	S	Private
609	2021-01-02	NISCPR	27.53	Positive	Male	S	Private
610	2021-02-02	NISCPR	0.147	Negative	Male	OS	Private
611	2021-02-02	NISCPR	0.145	Negative	Female	S	Private
612	2021-02-02	NISCPR	3.28	Positive	Male	OS	Private
613	2021-01-02	NISCPR	43.07	Positive	Male	S	Private
614	2021-01-02	NISCPR	7.68	Positive	Male	S	Public
615	2021-01-02	NISCPR	19.36	Positive	Male	OS	Private
616	2021-02-02	NISCPR	0.141	Negative	Male	S	Private
617	2021-01-02	NISCPR	14.92	Positive	Female	S	Private
618	2021-01-02	NISCPR	3.43	Positive	Female	S	Private
619	2021-01-02	NISCPR	94.26	Positive	Male	S	Private
620	2021-01-02	NISCPR	0.068	Negative	Male	S	Private
621	2021-01-02	NISCPR	0.065	Negative	Male	S	Private
622	2021-01-02	NISCPR	37.15	Positive	Male	S	Public
623	2021-01-02	NISCPR	0.064	Negative	Male	OS	Private
624	2021-01-02	NISCPR	0.095	Negative	Male	S	Public
625	2021-02-02	NISCPR	0.138	Negative	Female	S	Private
626	2021-01-02	NISCPR	0.064	Negative	Male	S	Private
627	2021-02-02	NISCPR	0.15	Negative	Female	S	Public
628	2021-01-02	NISCPR	0.068	Negative	Male	S	Private
629	2021-01-02	NISCPR	0.069	Negative	Female	S	Private
630	2021-02-02	NISCPR	238.5	Positive	Male	S	Private
631	2021-02-02	NISCPR	295.4	Positive	Female	S	Public
632	2021-01-02	NISCPR	0.066	Negative	Male	S	Public
633	2021-02-02	NISCPR	0.147	Negative	Male	S	Private
634	2021-01-02	NISCPR	0.075	Negative	Male	S	Public
635	2021-01-02	NISCPR	0.067	Negative	Male	S	Private
636	2021-02-02	NISCPR	0.147	Negative	Male	S	Private
637	2021-01-02	NISCPR	3.24	Positive	Male	S	Private
638	2021-01-02	NISCPR	0.066	Negative	Male	S	Private
639	2021-01-02	NISCPR	50.85	Positive	Female	S	Public
640	2021-02-02	NISCPR	0.144	Negative	Male	S	Private
641	2021-01-02	NISCPR	48.33	Positive	Male	S	Private
642	2021-01-02	NISCPR	138.8	Positive	Male	S	Private
643	2021-02-02	NISCPR	8.26	Positive	Male	OS	Public
644	2021-01-02	NISCPR	0.067	Negative	Male	S	Private
645	2021-02-02	NISCPR	14.74	Positive	Male	OS	Public
646	2021-01-02	NISCPR	116.9	Positive	Male	S	Private
647	2021-01-02	NISCPR	155.5	Positive	Male	S	Private
648	2021-02-02	NISCPR	0.144	Negative	Female	S	Private
649	2021-02-02	NISCPR	90.68	Positive	Male	S	Private
650	2021-01-02	NISCPR	0.063	Negative	Female	S	Private
651	2021-01-02	NISCPR	30.23	Positive	Male	S	Public
652	2021-02-02	NISCPR	0.137	Negative	Female	OS	Public
653	29-01-2021	NPL	0.065	Negative	Female	S	Private
654	28-01-2021	NPL	0.064	Negative	Male	S	Private
655	28-01-2021	NPL	16.22	Positive	Female	S	Private
656	29-01-2021	NPL	0.071	Negative	Male	S	Private
657	28-01-2021	NPL	31.49	Positive	Male	S	Public
658	29-01-2021	NPL	5.02	Positive	Male	S	Public
659	28-01-2021	NPL	11.82	Positive	Male	S	Public
660	29-01-2021	NPL	0.069	Negative	Female	S	Private
661	29-01-2021	NPL	43.91	Positive	Male	S	Private
662	29-01-2021	NPL	0.068	Negative	Male	S	Private
663	28-01-2021	NPL	0.07	Negative	Female	S	Private
664	29-01-2021	NPL	0.066	Negative	Male	OS	Public
665	29-01-2021	NPL	56.09	Positive	Female	S	Public
666	29-01-2021	NPL	0.064	Negative	Male	S	Private
667	28-01-2021	NPL	0.06	Negative	Male	S	Private
668	29-01-2021	NPL	17.05	Positive	Female	S	Public
669	29-01-2021	NPL	2.06	Positive	Male	S	Public
670	29-01-2021	NPL	0.067	Negative	Male	S	Public
671	29-01-2021	NPL	40.38	Positive	Male	S	Private
672	28-01-2021	NPL	0.06	Negative	Male	S	Private
673	29-01-2021	NPL	0.067	Negative	Male	OS	Private
674	29-01-2021	NPL	0.066	Negative	Male	OS	Public
675	29-01-2021	NPL	9.31	Positive	Male	S	Private
676	28-01-2021	NPL	30.23	Positive	Male	S	Private
677	28-01-2021	NPL	0.079	Negative	Female	S	Private
678	29-01-2021	NPL	210.1	Positive	Male	S	Private
679	28-01-2021	NPL	195.9	Positive	Male	S	Public
680	29-01-2021	NPL	0.074	Negative	Male	OS	Public
681	28-01-2021	NPL	0.062	Negative	Male	OS	Private
682	28-01-2021	NPL	0.071	Negative	Male	S	Private
683	29-01-2021	NPL	0.158	Negative	Male	S	Private
684	28-01-2021	NPL	0.065	Negative	Male	S	Private
685	28-01-2021	NPL	6.67	Positive	Male	S	Public
686	28-01-2021	NPL	23.14	Positive	Female	S	Public
687	28-01-2021	NPL	89.05	Positive	Female	S	Public
688	29-01-2021	NPL	1.34	Positive	Male	S	Public
689	28-01-2021	NPL	0.063	Negative	Female	S	Private
690	28-01-2021	NPL	26.18	Positive	Female	S	Private
691	29-01-2021	NPL	0.092	Negative	Male	S	Private
692	28-01-2021	NPL	0.065	Negative	Male	S	Private
693	29-01-2021	NPL	0.072	Negative	Male	SU	Private
694	29-01-2021	NPL	0.072	Negative	Female	S	Private
695	28-01-2021	NPL	0.065	Negative	Female	S	Private
696	28-01-2021	NPL	0.065	Negative	Male	S	Private
697	29-01-2021	NPL	0.073	Negative	Male	S	Public
698	28-01-2021	NPL	0.064	Negative	Male	S	Public
699	28-01-2021	NPL	0.059	Negative	Female	S	Public
700	28-01-2021	NPL	0.061	Negative	Female	S	Private
701	28-01-2021	NPL	0.061	Negative	Male	S	Private
702	29-01-2021	NPL	43.72	Positive	Female	S	Private
703	28-01-2021	NPL	0.063	Negative	Male	S	Private
704	28-01-2021	NPL	0.066	Negative	Male	S	Private
705	28-01-2021	NPL	95.06	Positive	Male	S	Public
706	29-01-2021	NPL	5.14	Positive	Male	OS	Public
707	29-01-2021	NPL	0.081	Negative	Male	OS	Public
708	29-01-2021	NPL	0.067	Negative	Male	S	Private
709	28-01-2021	NPL	0.077	Negative	Female	S	Private
710	28-01-2021	NPL	0.07	Negative	Female	S	Public
711	29-01-2021	NPL	0.071	Negative	Male	S	Private
712	28-01-2021	NPL	1.32	Positive	Female	S	Private
713	28-01-2021	NPL	0.066	Negative	Female	S	Private
714	28-01-2021	NPL	0.07	Negative	Male	S	Public
715	29-01-2021	NPL	0.065	Negative	Male	OS	Public
716	29-01-2021	NPL	14.18	Positive	Male	S	Private
717	29-01-2021	NPL	0.076	Negative	Male	S	Private
718	29-01-2021	NPL	0.069	Negative	Female	S	Private
719	29-01-2021	NPL	0.077	Negative	Male	S	Public
720	29-01-2021	NPL	0.074	Negative	Male	S	Private
721	28-01-2021	NPL	0.061	Negative	Female	S	Public
722	29-01-2021	NPL	0.068	Negative	Male	S	Private
723	28-01-2021	NPL	0.065	Negative	Female	S	Private
724	28-01-2021	NPL	121.7	Positive	Male	S	Private
725	29-01-2021	NPL	0.066	Negative	Female	S	Private
726	29-01-2021	NPL	14.85	Positive	Female	S	Private
727	29-01-2021	NPL	13.36	Positive	Male	OS	Private
728	29-01-2021	NPL	3.79	Positive	Male	OS	Public
729	28-01-2021	NPL	0.064	Negative	Male	S	Public
730	29-01-2021	NPL	0.073	Negative	Male	OS	Private
731	28-01-2021	NPL	0.065	Negative	Female	S	Public
732	28-01-2021	NPL	0.07	Negative	Female	S	Public
733	28-01-2021	NPL	0.065	Negative	Male	S	Private
734	28-01-2021	NPL	0.061	Negative	Male	S	Private
735	29-01-2021	NPL	4.28	Positive	Male	OS	Public
736	28-01-2021	NPL	13.45	Positive	Female	S	Private
737	28-01-2021	NPL	0.067	Negative	Female	S	Private
738	28-01-2021	NPL	0.065	Negative	Male	S	Public
739	29-01-2021	NPL	159.5	Positive	Male	OS	Public
740	29-01-2021	NPL	7.87	Positive	Male	OS	Public
741	28-01-2021	NPL	0.069	Negative	Male	S	Private
742	28-01-2021	NPL	0.066	Negative	Male	S	Private
743	28-01-2021	NPL	6.76	Positive	Male	S	Private
744	29-01-2021	NPL	41.9	Positive	Male	S	Private
745	29-01-2021	NPL	3.27	Positive	Male	OS	Public
746	29-01-2021	NPL	31.71	Positive	Male	S	Private
747	29-01-2021	NPL	160.2	Positive	Male	OS	Public
748	28-01-2021	NPL	0.066	Negative	Male	OS	Private
749	29-01-2021	NPL	0.066	Negative	Female	S	Private
750	28-01-2021	NPL	0.078	Negative	Female	S	Private
751	29-01-2021	NPL	0.073	Negative	Male	OS	Private
752	29-01-2021	NPL	0.171	Negative	Male	OS	Public
753	29-01-2021	NPL	71.41	Positive	Male	OS	Public
754	28-01-2021	NPL	0.064	Negative	Male	S	Private
755	29-01-2021	NPL	0.072	Negative	Male	OS	Public
756	28-01-2021	NPL	0.062	Negative	Male	S	Private
757	28-01-2021	NPL	81.91	Positive	Male	S	Private
758	29-01-2021	NPL	0.077	Negative	Female	S	Private
759	29-01-2021	NPL	1.99	Positive	Female	OS	Public
760	29-01-2021	NPL	5.18	Positive	Female	OS	Public
761	29-01-2021	NPL	0.091	Negative	Male	S	Private
762	29-01-2021	NPL	149.7	Positive	Male	OS	Public
763	28-01-2021	NPL	39.53	Positive	Male	S	Private
764	28-01-2021	NPL	88.34	Positive	Male	S	Private
765	29-01-2021	NPL	0.068	Negative	Female	S	Private
766	28-01-2021	NPL	2.31	Positive	Female	S	Private
767	28-01-2021	NPL	8.48	Positive	Female	S	Private
768	29-01-2021	NPL	0.066	Negative	Male	S	Private
769	28-01-2021	NPL	0.066	Negative	Male	S	Private
770	29-01-2021	NPL	1.62	Positive	Male	OS	Public
771	29-01-2021	NPL	0.069	Negative	Male	S	Private
772	29-01-2021	NPL	0.066	Negative	Male	S	Private
773	28-01-2021	NPL	0.065	Negative	Female	S	Private
774	29-01-2021	NPL	0.113	Negative	Male	S	Private
775	29-01-2021	NPL	3.02	Positive	Male	OS	Public
776	29-01-2021	NPL	0.07	Negative	Male	S	Private
777	29-01-2021	NPL	0.069	Negative	Male	S	Private
778	29-01-2021	NPL	0.069	Negative	Male	S	Private
779	28-01-2021	NPL	2.43	Positive	Female	S	Private
780	29-01-2021	NPL	3.12	Positive	Female	OS	Public
781	29-01-2021	NPL	134.9	Positive	Female	OS	Public
782	28-01-2021	NPL	27.32	Positive	Female	S	Private
783	28-01-2021	NPL	0.065	Negative	Male	S	Private
784	28-01-2021	NPL	0.063	Negative	Male	S	Public
785	28-01-2021	NPL	61.45	Positive	Male	S	Private
786	29-01-2021	NPL	0.069	Negative	Male	S	Private
787	29-01-2021	NPL	0.081	Negative	Male	S	Public
788	29-01-2021	NPL	0.065	Negative	Male	OS	Public
789	28-01-2021	NPL	0.064	Negative	Female	S	Private
790	29-01-2021	NPL	0.113	Negative	Male	S	Private
791	29-01-2021	NPL	0.071	Negative	Male	S	Private
792	29-01-2021	NPL	0.076	Negative	Male	S	Private
793	28-01-2021	NPL	15.16	Positive	Male	S	Private
794	28-01-2021	NPL	0.067	Negative	Female	S	Private
795	29-01-2021	NPL	0.069	Negative	Male	S	Private
796	28-01-2021	NPL	0.062	Negative	Male	S	Private
797	28-01-2021	NPL	25.08	Positive	Male	S	Private
798	29-01-2021	NPL	0.09	Negative	Female	S	Public
799	29-01-2021	NPL	0.064	Negative	Male	S	Private
800	29-01-2021	NPL	0.069	Negative	Male	S	Private
801	28-01-2021	NPL	0.067	Negative	Male	S	Private
802	29-01-2021	NPL	0.07	Negative	Female	S	Private
803	29-01-2021	NPL	0.062	Negative	Male	S	Private
804	29-01-2021	NPL	33.12	Positive	Male	OS	Public
805	2021-02-06	NPL_colony	0.139	Negative	Male	S	Private
806	2021-02-06	NPL_colony	139.4	Positive	Male	S	Private
807	2021-02-06	NPL_colony	0.142	Negative	Male	S	Private
808	2021-02-06	NPL_colony	0.146	Negative	Male	S	Public
809	2021-02-06	NPL_colony	0.144	Negative	Male	S	Private
810	2021-02-06	NPL_colony	0.134	Negative	Female	S	Public
811	2021-02-06	NPL_colony	0.133	Negative	Female	S	Private
812	2021-02-06	NPL_colony	0.14	Negative	Female	S	Private
813	2021-02-06	NPL_colony	0.134	Negative	Male	S	Private
814	2021-02-06	NPL_colony	26.79	Positive	Male	S	Public
815	2021-02-06	NPL_colony	0.137	Negative	Female	S	Private
816	2021-02-06	NPL_colony	77.81	Positive	Male	S	Private
817	2021-02-06	NPL_colony	0.138	Negative	Male	S	Private
818	2021-02-06	NPL_colony	0.139	Negative	Female	S	Public
819	2021-02-06	NPL_colony	0.142	Negative	Male	OS	Private
820	2021-02-06	NPL_colony	0.137	Negative	Male	S	Private
821	2021-02-06	NPL_colony	0.127	Negative	Male	S	Public
822	2021-02-06	NPL_colony	18.82	Positive	Female	S	Public
823	2021-02-06	NPL_colony	0.144	Negative	Male	S	Private
824	2021-02-06	NPL_colony	0.137	Negative	Male	S	Private
825	2021-02-06	NPL_colony	0.136	Negative	Female	S	Private
826	2021-02-06	NPL_colony	0.143	Negative	Male	S	Private
827	2021-02-06	NPL_colony	0.14	Negative	Female	S	Private
828	2021-02-06	NPL_colony	0.155	Negative	Female	S	Public
829	2021-02-06	NPL_colony	342.2	Positive	Male	OS	Public
830	2021-02-06	NPL_colony	0.134	Negative	Male	S	Public
831	2021-02-06	NPL_colony	17.71	Positive	Female	S	Private
832	2021-02-06	NPL_colony	215.3	Positive	Male	S	Private
833	2021-02-06	NPL_colony	0.138	Negative	Female	S	Private
834	2021-02-06	NPL_colony	0.134	Negative	Male	S	Private
835	2021-02-06	NPL_colony	0.142	Negative	Male	S	Private
836	2021-02-06	NPL_colony	0.139	Negative	Female	S	Public
837	2021-02-06	NPL_colony	0.139	Negative	Male	OS	Private
838	2021-02-06	NPL_colony	0.135	Negative	Male	S	Private
839	2021-02-06	NPL_colony	180.6	Positive	Male	S	Private
840	2021-02-06	NPL_colony	0.153	Negative	Male	S	Private
841	2021-02-06	NPL_colony	0.578	Negative	Female	S	Private
842	2021-02-06	NPL_colony	0.142	Negative	Female	S	Private
843	2021-02-06	NPL_colony	0.133	Negative	Female	S	Private
844	2021-02-06	NPL_colony	36.28	Positive	Male	OS	Public
845	2021-02-06	NPL_colony	0.142	Negative	Male	S	Private
846	2021-02-06	NPL_colony	0.138	Negative	Male	S	Private
847	2021-02-06	NPL_colony	0.132	Negative	Female	S	Private
848	2021-02-06	NPL_colony	0.14	Negative	Male	S	Private
849	2021-02-06	NPL_colony	0.163	Negative	Male	S	Public
850	2021-02-06	NPL_colony	0.138	Negative	Male	OS	Private
851	2021-02-06	NPL_colony	0.142	Negative	Male	S	Private
852	2021-02-06	NPL_colony	0.139	Negative	Male	S	Private
853	2021-02-06	NPL_colony	0.135	Negative	Male	OS	Private
854	2021-02-06	NPL_colony	79.92	Positive	Male	OS	Private
855	2021-02-06	NPL_colony	225.5	Positive	Female	S	Private
856	2021-02-06	NPL_colony	0.134	Negative	Male	S	Private
857	2021-02-06	NPL_colony	189	Positive	Male	OS	Public
858	2021-02-06	NPL_colony	33.22	Positive	Female	S	Private
859	2021-02-06	NPL_colony	105.3	Positive	Male	S	Public
860	2021-02-06	NPL_colony	0.157	Negative	Male	S	Private
861	2021-02-06	NPL_colony	0.148	Negative	Male	S	Private
862	2021-02-11	PUSA complex	0.14	Negative	Female	S	Private
863	2021-02-11	PUSA complex	2.7	Positive	Female	OS	Public
864	2021-02-11	PUSA complex	217.8	Positive	Male	OS	Private
865	2021-02-11	PUSA complex	49.7	Positive	Male	SU	Private
866	2021-02-11	PUSA complex	179.7	Positive	Male	OS	Private
867	2021-02-11	PUSA complex	16.1	Positive	Female	S	Private
868	2021-02-11	PUSA complex	0.129	Negative	Female	S	Public
869	2021-02-11	PUSA complex	7.37	Positive	Male	S	Private
870	2021-02-11	PUSA complex	0.377	Negative	Male	S	Private
871	2021-02-11	PUSA complex	54.04	Positive	Male	OS	Private
872	2021-02-11	PUSA complex	0.138	Negative	Female	SU	Private
873	2021-02-11	PUSA complex	42.52	Positive	Female	OS	Private
874	2021-02-11	PUSA complex	255.5	Positive	Male	S	Private
875	2021-02-11	PUSA complex	10.66	Positive	Male	OS	Private
876	2021-02-11	PUSA complex	4.05	Positive	Male	OS	Public
877	2021-02-11	PUSA complex	0.136	Negative	Male	S	Private
878	2021-02-11	PUSA complex	0.139	Negative	Male	S	Private
879	2021-02-11	PUSA complex	0.24	Negative	Male	S	Private
880	2021-02-11	PUSA complex	0.137	Negative	Male	S	Private
881	2021-02-11	PUSA complex	0.144	Negative	Male	S	Private
882	2021-02-11	PUSA complex	0.158	Negative	Male	S	Private
883	2021-02-11	PUSA complex	0.161	Negative	Male	S	Private
884	2021-02-11	PUSA complex	0.142	Negative	Male	S	Public
885	2021-02-11	PUSA complex	75.75	Positive	Male	S	Private
886	2021-02-11	PUSA complex	188.3	Positive	Female	OS	Public
887	2021-02-11	PUSA complex	24.14	Positive	Male	S	Private
888	2021-02-11	PUSA complex	33.57	Positive	Male	S	Private
889	2021-02-11	PUSA complex	0.141	Negative	Female	S	Private
890	2021-02-11	PUSA complex	178	Positive	Female	S	Public
891	2021-02-11	PUSA complex	7.04	Positive	Male	OS	Private
892	2021-02-11	PUSA complex	0.138	Negative	Female	S	Public
893	2021-02-11	PUSA complex	0.927	Negative	Male	S	Private
894	2021-02-11	PUSA complex	0.146	Negative	Male	S	Private
895	2021-02-11	PUSA complex	27.05	Positive	Male	OS	Private
896	2021-02-11	PUSA complex	271.9	Positive	Female	S	Public
897	2021-02-11	PUSA complex	344.3	Positive	Male	S	Private
898	2021-02-11	PUSA complex	1.11	Positive	Male	OS	Private
899	2021-02-11	PUSA complex	0.136	Negative	Male	S	Private
900	2021-02-11	PUSA complex	0.134	Negative	Female	SU	Private
901	2021-02-11	PUSA complex	0.697	Negative	Male	OS	Private
902	2021-02-11	PUSA complex	67.5	Positive	Male	S	Private
903	2021-02-11	PUSA complex	0.141	Negative	Female	S	Private
904	2021-02-11	PUSA complex	0.14	Negative	Male	S	Private
905	2021-02-11	PUSA complex	334.3	Positive	Male	S	Private
906	2021-02-11	PUSA complex	0.135	Negative	Male	S	Private
907	2021-02-11	PUSA complex	269.8	Positive	Male	S	Private
908	2021-02-11	PUSA complex	0.141	Negative	Male	S	Public
909	2021-02-11	PUSA complex	71.41	Positive	Male	S	Private
910	2021-02-11	PUSA complex	0.142	Negative	Male	S	Private
911	2021-02-11	PUSA complex	96.23	Positive	Male	S	Private
912	2021-02-11	PUSA complex	89.97	Positive	Male	S	Private
913	2021-02-11	PUSA complex	40.08	Positive	Male	S	Private
914	2021-02-11	PUSA complex	0.149	Negative	Male	S	Private
915	2021-02-11	PUSA complex	0.139	Negative	Female	S	Private
916	2021-02-11	PUSA complex	14.2	Positive	Male	S	Private
917	2021-02-11	PUSA complex	0.142	Negative	Male	S	Private
918	2021-02-11	PUSA complex	0.149	Negative	Female	S	Private
919	2021-02-11	PUSA complex	46.07	Positive	Female	S	Public
920	2021-02-11	PUSA complex	174.2	Positive	Male	S	Private
921	2021-02-11	PUSA complex	15.26	Positive	Male	S	Private
922	2021-02-11	PUSA complex	0.14	Negative	Male	S	Private
923	2021-02-11	PUSA complex	0.136	Negative	Male	S	Private
924	2021-02-11	PUSA complex	74.59	Positive	Male	S	Private
925	2021-02-11	PUSA complex	124.3	Positive	Male	S	Private
926	2021-02-11	PUSA complex	315.7	Positive	Male	S	Private
927	2021-02-11	PUSA complex	0.132	Negative	Male	S	Private
928	2021-02-11	PUSA complex	92.89	Positive	Male	S	Private
929	2021-02-11	PUSA complex	10.45	Positive	Male	S	Public
930	2021-02-11	PUSA complex	0.141	Negative	Male	OS	Private
931	2021-02-11	PUSA complex	111.6	Positive	Male	S	Private
932	2021-02-11	PUSA complex	243.4	Positive	Male	OS	Public
933	2021-02-11	PUSA complex	33.29	Positive	Male	S	Private
934	2021-02-11	PUSA complex	172.7	Positive	Female	S	Private
935	2021-01-27	TKDL	42.11	Positive	Male	OS	Public
936	2021-01-27	TKDL	7.94	Positive	Male	OS	Private
937	2021-01-27	TKDL	36.85	Positive	Male	OS	Private
938	2021-01-27	TKDL	0.067	Negative	Female	S	Private
939	2021-01-27	TKDL	0.062	Negative	Female	OS	Public
940	2021-01-27	TKDL	0.065	Negative	Female	OS	Public
941	2021-01-27	TKDL	0.062	Negative	Male	OS	Private
942	2021-01-27	TKDL	2.93	Positive	Female	OS	Public
943	2021-01-27	TKDL	8.47	Positive	Female	S	Public
944	2021-01-27	TKDL	44.54	Positive	Male	OS	Private
945	2021-01-27	TKDL	95.1	Positive	Male	OS	Private
946	2021-01-27	TKDL	117.8	Positive	Female	S	Private
947	2021-01-27	TKDL	0.061	Negative	Male	OS	Private
948	2021-01-27	TKDL	7.84	Positive	Female	OS	Public
949	2021-01-27	TKDL	0.066	Negative	Female	OS	Public
950	2021-01-27	TKDL	29.03	Positive	Male	OS	Public
951	2021-01-27	TKDL	0.073	Negative	Male	OS	Public
952	2021-01-27	TKDL	0.065	Negative	Male	S	Private
953	2021-01-27	TKDL	183.4	Positive	Male	OS	Public
954	2021-01-27	TKDL	0.063	Negative	Male	OS	Public
955	2021-01-27	TKDL	0.06	Negative	Female	S	Public
956	2021-01-27	TKDL	28.88	Positive	Male	S	Private
957	2021-01-27	TKDL	19.94	Positive	Female	S	Public
958	2021-01-27	TKDL	0.066	Negative	Male	S	Private
959	2021-01-27	TKDL	27.14	Positive	Male	S	Public
960	2021-01-27	TKDL	8.12	Positive	Male	OS	Private
961	2021-01-27	TKDL	0.068	Negative	Male	OS	Private
962	2021-01-27	TKDL	0.093	Negative	Male	OS	Private
963	2021-01-27	TKDL	4.19	Positive	Female	S	Private
964	2021-01-27	TKDL	38.21	Positive	Male	OS	Private
965	2021-01-27	TKDL	0.068	Negative	Female	OS	Public
966	2021-01-27	TKDL	0.118	Negative	Male	S	Private
967	2021-01-27	TKDL	0.064	Negative	Male	S	Private
968	2021-01-27	TKDL	0.061	Negative	Male	S	Private
969	2021-01-27	TKDL	0.063	Negative	Female	S	Private
970	2021-01-27	TKDL	0.072	Negative	Female	S	Private
971	2021-01-27	TKDL	17.16	Positive	Male	S	Private
972	2021-01-27	TKDL	0.067	Negative	Male	S	Private
973	2021-01-27	TKDL	77.05	Positive	Female	S	Private
974	2021-01-27	TKDL	0.068	Negative	Male	S	Private
975	2021-01-27	TKDL	0.067	Negative	Female	OS	Public
976	2021-01-27	TKDL	0.075	Negative	Female	S	Private
977	2021-01-27	TKDL	0.075	Negative	Female	S	Private
978	2021-01-27	TKDL	0.066	Negative	Male	S	Private
979	2021-01-27	TKDL	0.065	Negative	Female	S	Private
980	2021-01-27	TKDL	0.062	Negative	Female	S	Private
981	2021-01-27	TKDL	0.066	Negative	Male	S	Private
982	2021-01-27	TKDL	0.067	Negative	Male	OS	Public
983	2021-01-27	TKDL	0.073	Negative	Male	S	Private
984	2021-01-27	TKDL	0.068	Negative	Female	S	Private
985	2021-01-27	TKDL	0.063	Negative	Male	S	Private
986	2021-01-27	TKDL	0.064	Negative	Male	OS	Private
987	2021-01-27	TKDL	44.88	Positive	Male	S	Private

## Sheet: p3 Delhi NV
S.NO	DOC	COI	Sero Status P3	LAB	Gender	Occ CAT	MoT CAT
1	2021-06-19	42.65	Positive	APAR	Female	S	Private
2	2021-06-19	11.24	Positive	APAR	Female	S	Private
3	2021-06-19	4.34	Positive	APAR	Male	S	Private
4	2021-06-19	58.87	Positive	APAR	Male	S	Private
5	2021-06-19	26.21	Positive	APAR	Female	S	Public
6	2021-06-19	26.01	Positive	APAR	Female	S	Private
7	2021-06-19	0.089	Negative	APAR	Female	S	Private
8	2021-06-19	48.22	Positive	APAR	Male	S	Private
9	2021-06-19	201.8	Positive	APAR	Male	S	Private
10	2021-06-19	5.6	Positive	APAR	Male	S	Private
11	2021-06-19	6.53	Positive	APAR	Male	S	Public
12	2021-06-19	45.32	Positive	APAR	Female	S	Private
13	2021-06-19	0.602	Negative	APAR	Female	S	Public
14	2021-06-19	2.25	Positive	APAR	Female	S	Private
15	2021-06-19	261.2	Positive	APAR	Female	S	Private
16	2021-06-19	77.25	Positive	APAR	Male	S	Private
17	2021-06-19	130.8	Positive	APAR	Male	S	Public
18	2021-06-19	25.97	Positive	APAR	Male	S	Private
19	2021-06-19	99.54	Positive	APAR	Female	S	Private
20	2021-06-19	158.9	Positive	APAR	Male	S	Private
21	2021-06-19	23.22	Positive	APAR	Female	S	Private
22	2021-06-19	1.4	Positive	APAR	Male	S	Private
23	2021-06-19	223.4	Positive	APAR	Male	S	Private
24	2021-06-19	51.25	Positive	APAR	Female	S	Private
25	2021-06-19	12.91	Positive	APAR	Female	SU	Private
26	2021-06-19	160.7	Positive	APAR	Female	S	Private
27	2021-06-19	60.36	Positive	APAR	Male	S	Public
28	2021-06-19	99.28	Positive	APAR	Male	S	Private
29	2021-06-19	23.97	Positive	APAR	Male	S	Private
30	2021-06-19	64.8	Positive	APAR	Male	S	Public
31	2021-06-19	0.093	Negative	APAR	Female	S	Private
32	2021-06-19	0.115	Negative	APAR	Female	S	Private
33	2021-06-19	0.088	Negative	APAR	Male	S	Public
34	2021-06-19	7.75	Positive	APAR	Male	S	Public
35	2021-06-19	1.48	Positive	APAR	Female	S	Private
36	2021-06-19	5.23	Positive	APAR	Male	S	Private
37	2021-06-19	18.66	Positive	APAR	Male	OS	Private
38	2021-06-19	58.76	Positive	APAR	Male	S	Private
39	2021-06-19	32.75	Positive	APAR	Female	S	Public
40	2021-06-19	70.82	Positive	APAR	Female	S	Private
41	2021-06-19	0.102	Negative	APAR	Female	OS	Private
42	2021-06-19	120.7	Positive	APAR	Male	S	Private
43	2021-06-19	0.091	Negative	APAR	Male	S	Private
44	2021-06-19	48.53	Positive	APAR	Female	S	Private
45	2021-06-19	29.47	Positive	APAR	Female	S	Private
46	2021-06-19	3.36	Positive	APAR	Female	S	Private
47	2021-06-19	155.7	Positive	APAR	Male	S	Private
48	2021-06-19	189.8	Positive	APAR	Female	S	Private
49	2021-06-19	9.23	Positive	APAR	Female	S	Private
50	2021-06-19	73.96	Positive	APAR	Female	S	Private
51	2021-06-19	218.3	Positive	APAR	Female	S	Private
52	2021-06-19	0.092	Negative	APAR	Male	S	Private
53	2021-06-19	64.84	Positive	APAR	Female	S	Private
54	2021-06-19	1.55	Positive	APAR	Female	OS	Public
55	2021-06-19	84.4	Positive	APAR	Female	S	Private
56	2021-06-19	22.53	Positive	APAR	Male	S	Private
57	2021-06-19	0.091	Negative	APAR	Female	SU	Private
58	2021-06-19	68.32	Positive	APAR	Male	OS	Private
59	2021-06-19	200.6	Positive	APAR	Female	S	Private
60	2021-06-19	28.01	Positive	APAR	Male	S	Private
61	2021-06-19	1.22	Positive	APAR	Male	OS	Public
62	2021-06-19	0.114	Negative	APAR	Male	SU	Public
63	2021-06-19	139.4	Positive	APAR	Male	OS	Public
64	2021-06-23	10.05	Positive	CRRI	Female	S	Private
65	2021-06-23	35.43	Positive	CRRI	Male	S	Private
66	2021-06-23	173.3	Positive	CRRI	Male	S	Private
67	2021-06-23	215.1	Positive	CRRI	Male	S	Private
68	2021-06-23	66.44	Positive	CRRI	Male	S	Private
69	2021-06-23	66.03	Positive	CRRI	Male	S	Private
70	2021-06-23	110.6	Positive	CRRI	Female	S	Private
71	2021-06-23	47.26	Positive	CRRI	Female	S	Private
72	2021-06-23	0.088	Negative	CRRI	Male	S	Private
73	2021-06-23	10.1	Positive	CRRI	Male	S	Private
74	2021-06-23	70.6	Positive	CRRI	Male	S	Public
75	2021-06-23	20.72	Positive	CRRI	Male	S	Private
76	2021-06-23	35.7	Positive	CRRI	Male	S	Private
77	2021-06-23	88.35	Positive	CRRI	Female	S	Private
78	2021-06-23	20.08	Positive	CRRI	Female	S	Private
79	2021-06-23	132	Positive	CRRI	Female	S	Private
80	2021-06-23	7.68	Positive	CRRI	Male	S	Private
81	2021-06-23	19.72	Positive	CRRI	Male	S	Private
82	2021-06-23	9.77	Positive	CRRI	Male	S	Private
83	2021-06-23	138.9	Positive	CRRI	Male	S	Private
84	2021-06-23	47.28	Positive	CRRI	Male	OS	Private
85	2021-06-23	140.6	Positive	CRRI	Male	S	Private
86	2021-06-23	31.35	Positive	CRRI	Female	OS	Private
87	2021-06-23	172.7	Positive	CRRI	Male	S	Private
88	2021-06-23	246.3	Positive	CRRI	Male	S	Private
89	2021-06-23	33.53	Positive	CRRI	Female	OS	Public
90	2021-06-23	2.91	Positive	CRRI	Female	OS	Public
91	2021-06-23	206.9	Positive	CRRI	Male	OS	Public
92	2021-06-23	0.091	Negative	CRRI	Female	S	Private
93	2021-06-23	201.6	Positive	CRRI	Male	OS	Public
94	2021-06-23	5.41	Positive	CRRI	Male	S	Private
95	2021-06-23	206.9	Positive	CRRI	Male	S	Public
96	2021-06-23	22.5	Positive	CRRI	Male	S	Private
97	2021-06-23	45.77	Positive	CRRI	Male	S	Private
98	2021-06-23	10.27	Positive	CRRI	Male	S	Private
99	2021-06-23	275.7	Positive	CRRI	Male	OS	Private
100	2021-06-23	1.94	Positive	CRRI	Male	S	Private
101	2021-06-23	3.65	Positive	CRRI	Male	S	Private
102	2021-06-23	10.3	Positive	CRRI	Male	OS	Public
103	2021-06-23	3.78	Positive	CRRI	Male	OS	Public
104	2021-06-23	25.15	Positive	CRRI	Male	S	Public
105	2021-06-23	24.03	Positive	CRRI	Female	OS	Public
106	2021-06-23	0.091	Negative	CRRI	Male	S	Private
107	2021-06-23	20.27	Positive	CRRI	Male	OS	Public
108	2021-06-23	20.08	Positive	CRRI	Male	OS	Private
109	2021-06-23	233.9	Positive	CRRI	Male	S	Private
110	2021-06-23	278.4	Positive	CRRI	Male	OS	Public
111	2021-06-23	2.8	Positive	CRRI	Male	S	Public
112	2021-06-23	0.085	Negative	CRRI	Male	S	Private
113	2021-06-23	116.9	Positive	CRRI	Male	S	Private
114	2021-06-23	213.6	Positive	CRRI	Female	S	Private
115	2021-06-23	138.5	Positive	CRRI	Male	S	Public
116	2021-06-23	5.64	Positive	CRRI	Male	OS	Private
117	2021-06-23	17.55	Positive	CRRI	Male	S	Private
118	2021-06-23	90.51	Positive	CRRI	Female	OS	Private
119	2021-06-23	117.2	Positive	CRRI	Male	S	Public
120	2021-06-23	65.87	Positive	CRRI	Male	S	Public
121	2021-06-23	145.8	Positive	CRRI	Male	OS	Public
122	2021-06-23	71.05	Positive	CRRI	Female	OS	Public
123	2021-06-23	201.4	Positive	CRRI	Male	S	Private
124	2021-06-23	0.087	Negative	CRRI	Male	S	Public
125	2021-06-23	0.089	Negative	CRRI	Male	S	Public
126	2021-06-23	26.83	Positive	CRRI	Male	S	Private
127	2021-06-23	3.01	Positive	CRRI	Male	OS	Private
128	2021-06-23	53.11	Positive	CRRI	Male	S	Private
129	2021-06-23	12.79	Positive	CRRI	Male	OS	Private
130	2021-06-23	0.483	Negative	CRRI	Male	S	Private
131	2021-06-23	36.98	Positive	CRRI	Male	OS	Private
132	2021-06-23	197.4	Positive	CRRI	Male	OS	Public
133	2021-06-23	2.92	Positive	CRRI	Male	OS	Public
134	2021-06-23	2.12	Positive	CRRI	Male	OS	Public
135	2021-06-23	2.37	Positive	CRRI	Male	S	Public
136	2021-06-23	10.84	Positive	CRRI	Female	S	Private
137	2021-06-23	2.66	Positive	CRRI	Male	OS	Private
138	2021-06-23	4.87	Positive	CRRI	Female	S	Public
139	2021-06-23	34.8	Positive	CRRI	Male	S	Private
140	2021-06-23	0.088	Negative	CRRI	Female	OS	Public
141	2021-06-23	13.66	Positive	CRRI	Male	OS	Public
142	2021-06-23	51.05	Positive	CRRI	Female	S	Private
143	2021-06-23	181.6	Positive	CRRI	Male	OS	Private
144	2021-06-23	11.45	Positive	CRRI	Female	OS	Private
145	2021-06-23	2.66	Positive	CRRI	Male	S	Public
146	2021-06-25	29.63	Positive	HQ30	Male	S	Private
147	2021-06-25	24.55	Positive	HQ30	Male	S	Public
148	2021-06-25	29.69	Positive	HQ30	Male	S	Private
149	2021-06-25	102.6	Positive	HQ30	Male	OS	Public
150	2021-06-25	0.088	Negative	HQ30	Female	OS	Public
151	2021-06-25	7.82	Positive	HQ30	Male	S	Private
152	2021-06-25	11.73	Positive	HQ30	Male	OS	Private
153	2021-06-25	31.76	Positive	HQ30	Male	OS	Public
154	2021-06-25	14.77	Positive	HQ30	Male	S	Private
155	2021-06-25	112.5	Positive	HQ30	Female	S	Private
156	2021-06-25	15.2	Positive	HQ30	Female	S	Private
157	2021-06-25	12.05	Positive	HQ30	Female	OS	Public
158	2021-06-25	60.61	Positive	HQ30	Male	S	Public
159	2021-06-25	221.5	Positive	HQ30	Male	S	Public
160	2021-06-25	10.67	Positive	HQ30	Male	S	Public
161	2021-06-25	83.01	Positive	HQ30	Male	S	Private
162	2021-06-25	150.6	Positive	HQ30	Male	S	Public
163	2021-06-25	134.8	Positive	HQ30	Male	S	Private
164	2021-06-25	40.31	Positive	HQ30	Male	S	Private
165	2021-06-25	2.27	Positive	HQ30	Male	S	Private
166	2021-06-25	59.85	Positive	HQ30	Male	S	Private
167	2021-06-25	133.6	Positive	HQ30	Male	S	Private
168	2021-06-25	5.87	Positive	HQ30	Male	OS	Private
169	2021-06-25	222.1	Positive	HQ30	Male	S	Private
170	2021-06-25	198.6	Positive	HQ30	Female	S	Private
171	2021-06-25	213.4	Positive	HQ30	Female	S	Public
172	2021-06-25	0.082	Negative	HQ30	Male	S	Private
173	2021-06-25	30.14	Positive	HQ30	Male	S	Public
174	2021-06-25	163.9	Positive	HQ30	Female	OS	Private
175	2021-06-25	118.8	Positive	HQ30	Female	S	Public
176	2021-06-25	61.17	Positive	HQ30	Male	OS	Private
177	2021-06-25	225	Positive	HQ30	Male	OS	Private
178	2021-06-25	14.01	Positive	HQ30	Male	OS	Private
179	2021-06-25	58	Positive	HQ30	Male	OS	Public
180	2021-06-25	2.92	Positive	HQ30	Male	S	Public
181	2021-06-25	8.26	Positive	HQ30	Male	S	Private
182	2021-06-25	59.9	Positive	HQ30	Female	S	Public
183	2021-06-25	68.41	Positive	HQ30	Male	S	Private
184	2021-06-25	44.59	Positive	HQ31	Male	S	Private
185	2021-06-25	113.4	Positive	HQ31	Male	S	Private
186	2021-06-25	67.35	Positive	HQ31	Male	SU	Private
187	2021-06-25	139.3	Positive	HQ31	Female	S	Private
188	2021-06-25	1.33	Positive	HQ31	Male	OS	Private
189	2021-06-25	135	Positive	HQ31	Male	OS	Public
190	2021-06-25	218.7	Positive	HQ31	Female	S	Private
191	2021-06-25	122.7	Positive	HQ31	Male	S	Private
192	2021-06-25	60.44	Positive	HQ31	Male	S	Private
193	2021-06-25	34.6	Positive	HQ31	Male	OS	Private
194	2021-06-25	4.32	Positive	HQ31	Female	OS	Private
195	2021-06-25	14.54	Positive	HQ31	Male	OS	Public
196	2021-06-25	76.65	Positive	HQ31	Female	S	Private
197	2021-06-25	16.27	Positive	HQ31	Male	S	Private
198	2021-06-25	127.8	Positive	HQ31	Male	OS	Public
199	2021-06-25	31.11	Positive	HQ31	Male	OS	Private
200	2021-06-25	46	Positive	HQ31	Male	OS	Public
201	2021-06-25	5.4	Positive	HQ31	Male	OS	Public
202	2021-06-25	34.29	Positive	HQ31	Female	S	Public
203	2021-06-25	32.38	Positive	HQ31	Male	S	Private
204	2021-06-25	96.1	Positive	HQ31	Male	S	Public
205	2021-06-25	7.41	Positive	HQ31	Male	S	Public
206	2021-06-25	4.05	Positive	HQ31	Male	S	Private
207	2021-06-25	0.087	Negative	HQ31	Female	S	Public
208	2021-06-25	3.16	Positive	HQ31	Male	OS	Private
209	2021-06-25	14.62	Positive	HQ31	Male	S	Public
210	2021-06-25	0.292	Negative	HQ31	Female	S	Private
211	2021-05-22	27.82	Positive	IGIB	Male	S	Private
212	2021-05-22	202.6	Positive	IGIB	Male	S	Private
213	2021-05-22	0.082	Negative	IGIB	Male	S	Private
214	2021-05-22	23.52	Positive	IGIB	Female	S	Private
215	2021-05-22	146.9	Positive	IGIB	Male	S	Public
216	2021-05-22	0.083	Negative	IGIB	Male	S	Private
217	2021-05-22	15.02	Positive	IGIB	Female	S	Private
218	2021-05-22	7.26	Positive	IGIB	Male	S	Public
219	2021-05-22	1.71	Positive	IGIB	Female	S	Private
220	2021-05-22	0.999	Negative	IGIB	Male	S	Private
221	2021-05-22	62.07	Positive	IGIB	Female	S	Private
222	2021-05-22	72.14	Positive	IGIB	Female	S	Private
223	2021-05-22	2.57	Positive	IGIB	Female	S	Private
224	2021-05-22	7.36	Positive	IGIB	Female	S	Private
225	2021-05-22	0.077	Negative	IGIB	Male	S	Private
226	2021-05-22	228.4	Positive	IGIB	Male	S	Private
227	2021-06-02	46.42	Positive	IGIB	Female	S	Private
228	2021-06-01	9.28	Positive	IGIB	Male	S	Private
229	2021-05-26	23.84	Positive	IGIB	Male	S	Private
230	2021-05-26	0.081	Negative	IGIB	Male	S	Private
231	2021-05-26	0.295	Negative	IGIB	Female	S	Private
232	2021-06-02	202.9	Positive	IGIB	Male	OS	Private
233	2021-05-26	36.34	Positive	IGIB	Male	S	Public
234	2021-06-02	18.86	Positive	IGIB	Male	S	Private
235	2021-06-02	5.92	Positive	IGIB	Female	S	Private
236	2021-05-26	94.29	Positive	IGIB	Female	S	Private
237	2021-06-01	10.25	Positive	IGIB	Female	S	Public
238	2021-05-26	25.8	Positive	IGIB	Male	S	Private
239	2021-06-01	31.38	Positive	IGIB	Male	OS	Private
240	2021-06-07	11.62	Positive	IGIB	Female	S	Private
241	2021-05-26	141	Positive	IGIB	Female	S	Private
242	2021-05-27	0.092	Negative	IGIB	Male	OS	Private
243	2021-05-27	16.3	Positive	IGIB	Male	OS	Private
244	2021-05-26	36.93	Positive	IGIB	Male	S	Private
245	2021-06-01	7.62	Positive	IGIB	Male	S	Private
246	2021-05-26	143.1	Positive	IGIB	Male	OS	Private
247	2021-05-26	10.06	Positive	IGIB	Male	OS	Private
248	2021-06-02	10.67	Positive	IGIB	Male	S	Public
249	2021-05-26	29.43	Positive	IGIB	Male	OS	Private
250	2021-06-11	152.3	Positive	IGIB	Male	OS	Private
251	2021-05-26	33.58	Positive	IGIB	Male	OS	Private
252	2021-05-26	26.19	Positive	IGIB	Male	OS	Private
253	2021-06-02	48.5	Positive	IGIB	Male	S	Private
254	2021-05-26	3.46	Positive	IGIB	Male	OS	Public
255	2021-05-27	3.76	Positive	IGIB	Female	S	Public
256	2021-05-27	0.582	Negative	IGIB	Male	S	Private
257	2021-05-28	0.085	Negative	IGIB	Male	S	Private
258	2021-05-28	0.091	Negative	IGIB	Female	S	Public
259	2021-06-01	53.11	Positive	IGIB	Male	S	Private
260	2021-05-26	122.3	Positive	IGIB	Male	OS	Private
261	2021-05-26	152.7	Positive	IGIB	Male	OS	Private
262	2021-06-01	151.8	Positive	IGIB	Male	OS	Private
263	2021-06-01	37.12	Positive	IGIB	Male	OS	Private
264	2021-05-28	95.06	Positive	IGIB	Female	S	Public
265	2021-06-01	18.12	Positive	IGIB	Male	S	Public
266	2021-05-27	2.12	Positive	IGIB	Male	S	Private
267	2021-05-27	37.42	Positive	IGIB	Male	OS	Private
268	2021-05-27	0.403	Negative	IGIB	Male	OS	Private
269	2021-05-27	2.03	Positive	IGIB	Male	OS	Private
270	2021-05-27	8.56	Positive	IGIB	Male	OS	Private
271	2021-05-27	131.7	Positive	IGIB	Male	OS	Private
272	2021-06-01	42.75	Positive	IGIB	Male	S	Private
273	2021-06-01	40.35	Positive	IGIB	Female	S	Public
274	2021-05-28	182	Positive	IGIB	Male	OS	Private
275	2021-05-28	0.093	Negative	IGIB	Male	OS	Private
276	2021-05-28	9.66	Positive	IGIB	Male	S	Private
277	2021-05-28	82.94	Positive	IGIB	Male	OS	Public
278	2021-05-28	64.4	Positive	IGIB	Female	OS	Private
279	2021-05-28	62.2	Positive	IGIB	Female	S	Public
280	2021-05-28	37.32	Positive	IGIB	Male	S	Public
281	2021-05-28	1.95	Positive	IGIB	Female	S	Public
282	2021-05-28	86.6	Positive	IGIB	Male	OS	Private
283	2021-05-28	77.04	Positive	IGIB	Male	S	Private
284	2021-05-28	19.55	Positive	IGIB	Male	S	Private
285	2021-05-28	70.07	Positive	IGIB	Female	S	Public
286	2021-05-28	1.89	Positive	IGIB	Male	OS	Public
287	2021-05-28	0.086	Negative	IGIB	Male	S	Public
288	2021-05-28	180.2	Positive	IGIB	Male	OS	Private
289	2021-05-28	2.12	Positive	IGIB	Male	OS	Private
290	2021-05-28	8.92	Positive	IGIB	Male	S	Private
291	2021-05-28	19.8	Positive	IGIB	Male	OS	Private
292	2021-05-28	17.72	Positive	IGIB	Male	OS	Private
293	2021-05-28	17.59	Positive	IGIB	Male	S	Public
294	2021-05-28	13.75	Positive	IGIB	Male	OS	Private
295	2021-05-28	0.084	Negative	IGIB	Male	OS	Private
296	2021-05-28	90.64	Positive	IGIB	Male	OS	Private
297	2021-05-28	125.3	Positive	IGIB	Male	OS	Private
298	2021-05-28	68.83	Positive	IGIB	Male	OS	Public
299	2021-06-02	4.85	Positive	IGIB	Male	OS	Public
300	2021-06-01	50.77	Positive	IGIB	Male	OS	Private
301	2021-06-02	6.61	Positive	IGIB	Male	OS	Private
302	2021-06-01	1.79	Positive	IGIB	Male	OS	Private
303	2021-06-11	79.26	Positive	IGIB	Male	S	Private
304	2021-06-02	1.04	Positive	IGIB	Male	S	Public
305	2021-06-02	63.54	Positive	IGIB	Female	S	Private
306	2021-06-02	3.35	Positive	IGIB	Female	S	Public
307	2021-06-02	41.2	Positive	IGIB	Female	S	Private
308	2021-06-23	0.089	Negative	IGIB	Male	S	Public
309	2021-06-02	0.077	Negative	IGIB	Male	S	Public
310	2021-06-02	13.93	Positive	IGIB	Female	S	Public
311	2021-06-02	28.41	Positive	IGIB	Female	S	Private
312	2021-06-02	242.8	Positive	IGIB	Male	S	Private
313	2021-06-02	95.55	Positive	IGIB	Female	S	Private
314	2021-06-01	5.22	Positive	IGIB	Female	S	Private
315	2021-06-02	28.31	Positive	IGIB	Male	OS	Private
316	2021-06-01	0.099	Negative	IGIB	Male	S	Private
317	2021-06-07	11.26	Positive	IGIB	Female	S	Private
318	2021-06-01	156.1	Positive	IGIB	Male	OS	Private
319	2021-06-04	2.02	Positive	IGIB	Female	S	Private
320	2021-06-04	2.3	Positive	IGIB	Female	S	Private
321	2021-06-01	0.096	Negative	IGIB	Male	OS	Private
322	2021-06-01	0.096	Negative	IGIB	Male	S	Private
323	2021-06-04	6.4	Positive	IGIB	Male	S	Private
324	2021-06-01	19.44	Positive	IGIB	Female	S	Private
325	2021-06-01	0.438	Negative	IGIB	Male	S	Private
326	2021-06-01	104.4	Positive	IGIB	Male	S	Private
327	2021-06-01	105.7	Positive	IGIB	Female	S	Private
328	2021-06-01	58.44	Positive	IGIB	Male	OS	Private
329	2021-06-01	147.6	Positive	IGIB	Male	OS	Private
330	2021-06-01	0.101	Negative	IGIB	Male	S	Public
331	2021-06-01	0.103	Negative	IGIB	Male	OS	Private
332	2021-06-02	48.28	Positive	IGIB	Male	S	Private
333	2021-06-02	2.86	Positive	IGIB	Female	S	Private
334	2021-06-01	0.103	Negative	IGIB	Male	S	Private
335	2021-06-01	23.21	Positive	IGIB	Male	S	Private
336	2021-06-01	7.61	Positive	IGIB	Male	OS	Private
337	2021-06-01	217.2	Positive	IGIB	Male	OS	Private
338	2021-06-01	1.86	Positive	IGIB	Male	S	Private
339	2021-06-01	279.2	Positive	IGIB	Male	OS	Private
340	2021-06-04	93.3	Positive	IGIB	Male	S	Private
341	2021-06-02	15.58	Positive	IGIB	Female	OS	Public
342	2021-06-02	1.69	Positive	IGIB	Male	S	Public
343	2021-06-02	250.4	Positive	IGIB	Male	OS	Private
344	2021-06-02	0.29	Negative	IGIB	Female	OS	Private
345	2021-06-02	5.61	Positive	IGIB	Male	SU	Private
346	2021-06-02	87.75	Positive	IGIB	Male	OS	Public
347	2021-06-04	2.52	Positive	IGIB	Male	OS	Private
348	2021-06-04	31.72	Positive	IGIB	Female	OS	Private
349	2021-06-04	0.072	Negative	IGIB	Female	OS	Public
350	2021-06-04	98.81	Positive	IGIB	Female	SU	Public
351	2021-06-04	6.26	Positive	IGIB	Male	OS	Private
352	2021-06-02	5.55	Positive	IGIB	Female	S	Private
353	2021-06-04	119.1	Positive	IGIB	Male	OS	Private
354	2021-06-04	229.7	Positive	IGIB	Male	OS	Private
355	2021-06-02	6.26	Positive	IGIB	Male	OS	Public
356	2021-06-04	4.78	Positive	IGIB	Male	OS	Private
357	2021-06-02	131.5	Positive	IGIB	Male	OS	Private
358	2021-06-04	183.2	Positive	IGIB	Female	S	Private
359	2021-06-02	0.075	Negative	IGIB	Female	S	Private
360	2021-06-02	0.077	Negative	IGIB	Male	S	Private
361	2021-06-04	0.18	Negative	IGIB	Male	OS	Private
362	2021-06-04	273.5	Positive	IGIB	Male	OS	Private
363	2021-06-04	133.1	Positive	IGIB	Male	OS	Private
364	2021-06-04	30.71	Positive	IGIB	Male	OS	Private
365	2021-06-04	48.52	Positive	IGIB	Male	OS	Public
366	2021-06-04	88.26	Positive	IGIB	Female	SU	Private
367	2021-06-04	0.146	Negative	IGIB	Female	S	Private
368	2021-06-04	1.43	Positive	IGIB	Female	S	Private
369	2021-06-04	47.09	Positive	IGIB	Female	S	Private
370	2021-06-04	64.46	Positive	IGIB	Male	S	Private
371	2021-06-04	82.99	Positive	IGIB	Male	S	Private
372	2021-06-04	5.48	Positive	IGIB	Female	S	Private
373	2021-06-04	1.02	Positive	IGIB	Male	S	Public
374	2021-06-04	5.72	Positive	IGIB	Female	S	Private
375	2021-06-04	202.1	Positive	IGIB	Female	S	Private
376	2021-06-04	0.934	Negative	IGIB	Male	OS	Private
377	2021-06-04	5.01	Positive	IGIB	Male	S	Private
378	2021-06-04	6.7	Positive	IGIB	Male	S	Public
379	2021-06-04	160.9	Positive	IGIB	Female	S	Private
380	2021-06-04	199	Positive	IGIB	Male	OS	Private
381	2021-06-04	203.1	Positive	IGIB	Male	OS	Private
382	2021-06-04	168.8	Positive	IGIB	Male	OS	Public
383	2021-06-04	7.09	Positive	IGIB	Male	S	Private
384	2021-06-04	108.3	Positive	IGIB	Male	OS	Public
385	2021-06-04	8.71	Positive	IGIB	Male	OS	Private
386	2021-06-04	78.38	Positive	IGIB	Male	OS	Private
387	2021-06-04	1.87	Positive	IGIB	Male	OS	Private
388	2021-06-04	0.075	Negative	IGIB	Male	OS	Private
389	2021-06-04	10.47	Positive	IGIB	Male	S	Private
390	2021-06-04	0.082	Negative	IGIB	Male	OS	Private
391	2021-06-04	37.92	Positive	IGIB	Male	S	Private
392	2021-06-04	64.69	Positive	IGIB	Female	S	Private
393	2021-06-04	7.24	Positive	IGIB	Female	S	Private
394	2021-06-04	21.79	Positive	IGIB	Male	OS	Public
395	2021-06-04	41.45	Positive	IGIB	Male	S	Private
396	2021-06-11	9.32	Positive	IGIB	Male	OS	Private
397	2021-06-28	1.51	Positive	IGIB	Male	S	Private
398	2021-06-07	10.71	Positive	IGIB	Male	OS	Private
399	2021-06-07	6.96	Positive	IGIB	Male	S	Private
400	2021-06-07	146	Positive	IGIB	Male	S	Public
401	2021-06-07	19.73	Positive	IGIB	Male	S	Private
402	2021-06-07	197.2	Positive	IGIB	Female	S	Public
403	2021-06-07	0.139	Negative	IGIB	Male	OS	Public
404	2021-06-07	0.908	Negative	IGIB	Male	OS	Private
405	2021-06-07	0.131	Negative	IGIB	Female	S	Public
406	2021-06-07	29.4	Positive	IGIB	Male	S	Public
407	2021-06-07	46.55	Positive	IGIB	Male	S	Private
408	2021-06-07	85.9	Positive	IGIB	Male	S	Private
409	2021-06-07	3.75	Positive	IGIB	Male	S	Private
410	2021-06-07	142.5	Positive	IGIB	Male	S	Private
411	2021-06-07	132.3	Positive	IGIB	Female	S	Private
412	2021-06-07	57.28	Positive	IGIB	Male	S	Private
413	2021-06-11	2.82	Positive	IGIB	Female	S	Public
414	2021-06-11	13.61	Positive	IGIB	Female	S	Private
415	2021-06-11	15.61	Positive	IGIB	Male	S	Private
416	2021-06-11	53.35	Positive	IGIB	Male	S	Private
417	2021-06-11	19.77	Positive	IGIB	Male	OS	Private
418	2021-06-11	110.9	Positive	IGIB	Male	OS	Private
419	2021-06-11	0.706	Negative	IGIB	Male	OS	Public
420	2021-06-11	47.93	Positive	IGIB	Female	S	Public
421	2021-06-11	28.27	Positive	IGIB	Male	OS	Private
422	2021-06-11	223.1	Positive	IGIB	Female	S	Public
423	2021-06-11	0.077	Negative	IGIB	Male	S	Private
424	2021-06-11	8.15	Positive	IGIB	Female	S	Public
425	2021-06-11	0.08	Negative	IGIB	Male	OS	Private
426	2021-06-20	59.13	Positive	IGIB	Female	S	Private
427	2021-06-20	5.18	Positive	IGIB	Male	S	Private
428	2021-06-20	2.42	Positive	IGIB	Male	S	Private
429	2021-06-20	3.68	Positive	IGIB	Female	S	Private
430	2021-06-20	42.72	Positive	IGIB	Female	S	Private
431	2021-06-23	30.99	Positive	IGIB	Male	OS	Private
432	2021-06-23	22.37	Positive	IGIB	Female	S	Private
433	2021-06-27	209.3	Positive	IGIB	Male	S	Private
434	2021-06-27	72.41	Positive	IGIB	Male	S	Private
435	2021-06-27	16.16	Positive	IGIB	Female	S	Private
436	2021-06-27	69.29	Positive	IGIB	Female	S	Private
437	2021-06-27	19.33	Positive	IGIB	Female	S	Private
438	2021-06-28	251.1	Positive	IGIB	Female	OS	Private
439	2021-06-15	3.17	Positive	NEER	Female	S	Private
440	2021-06-15	30.73	Positive	NEER	Male	S	Public
441	2021-06-15	0.085	Negative	NEER	Male	S	Private
442	2021-06-15	6.81	Positive	NEER	Male	S	Private
443	2021-06-15	70.17	Positive	NEER	Male	S	Private
444	2021-06-15	31.97	Positive	NEER	Female	S	Public
445	2021-06-15	29.61	Positive	NEER	Male	S	Private
446	2021-06-15	45.52	Positive	NEER	Male	S	Public
447	2021-06-15	186.4	Positive	NEER	Female	S	Public
448	2021-06-15	14.46	Positive	NEER	Male	S	Private
449	2021-06-15	125.4	Positive	NEER	Male	OS	Public
450	2021-06-15	137.5	Positive	NEER	Male	OS	Public
451	2021-06-15	50.69	Positive	NEER	Male	OS	Public
452	2021-06-15	72.04	Positive	NEER	Male	OS	Public
453	2021-06-15	4.32	Positive	NEER	Male	OS	Public
454	2021-06-15	0.08	Negative	NEER	Male	S	Private
455	2021-06-15	0.09	Negative	NEER	Male	OS	Private
456	2021-06-15	25.57	Positive	NEER	Male	OS	Public
457	2021-06-15	5.53	Positive	NEER	Female	S	Public
458	2021-06-15	67.22	Positive	NEER	Male	OS	Private
459	2021-06-15	0.085	Negative	NEER	Male	S	Private
460	2021-06-15	38.44	Positive	NEER	Male	OS	Private
461	2021-06-15	96.49	Positive	NEER	Male	OS	Private
462	2021-06-15	12.87	Positive	NEER	Male	OS	Public
463	2021-06-15	23.28	Positive	NEER	Male	S	Private
464	2021-06-15	233.2	Positive	NEER	Male	S	Public
465	2021-06-15	127.6	Positive	NEER	Male	S	Private
466	2021-06-15	0.088	Negative	NEER	Female	S	Private
467	2021-06-15	18.23	Positive	NEER	Female	S	Private
468	2021-06-15	167.6	Positive	NEER	Male	OS	Private
469	2021-06-15	229.6	Positive	NEER	Male	OS	Private
470	2021-06-15	65.8	Positive	NEER	Female	S	Private
471	2021-06-15	242.8	Positive	NEER	Male	S	Private
472	2021-06-15	5.95	Positive	NEER	Female	S	Private
473	2021-06-15	51.58	Positive	NEER	Male	S	Public
474	2021-06-15	17.74	Positive	NEER	Male	OS	Private
475	2021-06-15	19.68	Positive	NEER	Male	S	Private
476	2021-06-15	162.2	Positive	NEER	Male	S	Private
477	2021-06-21	27.6	Positive	NISC	Female	S	Public
478	2021-06-21	0.091	Negative	NISC	Female	S	Private
479	2021-06-21	0.098	Negative	NISC	Female	S	Private
480	2021-06-21	25.24	Positive	NISC	Female	S	Private
481	2021-06-21	20.85	Positive	NISC	Male	S	Private
482	2021-06-21	5.12	Positive	NISC	Male	S	Public
483	2021-06-21	21.78	Positive	NISC	Male	S	Private
484	2021-06-21	163.9	Positive	NISC	Male	S	Private
485	2021-06-21	109.3	Positive	NISC	Male	S	Public
486	2021-06-21	168.8	Positive	NISC	Female	S	Public
487	2021-06-21	33.74	Positive	NISC	Female	S	Private
488	2021-06-21	212.4	Positive	NISC	Male	S	Private
489	2021-06-21	74.04	Positive	NISC	Male	S	Private
490	2021-06-21	67.06	Positive	NISC	Male	S	Private
491	2021-06-21	26.56	Positive	NISC	Male	S	Private
492	2021-06-21	157.4	Positive	NISC	Male	S	Private
493	2021-06-21	3.7	Positive	NISC	Male	S	Private
494	2021-06-21	146.2	Positive	NISC	Male	S	Private
495	2021-06-21	0.956	Negative	NISC	Female	S	Private
496	2021-06-21	48.08	Positive	NISC	Male	S	Private
497	2021-06-21	228.9	Positive	NISC	Male	S	Private
498	2021-06-21	6.74	Positive	NISC	Male	S	Private
499	2021-06-21	60.95	Positive	NISC	Male	S	Private
500	2021-06-21	7.66	Positive	NISC	Male	S	Private
501	2021-06-21	119.7	Positive	NISC	Male	S	Public
502	2021-06-21	44.69	Positive	NISC	Female	OS	Public
503	2021-06-21	28.83	Positive	NISC	Male	OS	Private
504	2021-06-21	213.2	Positive	NISC	Male	OS	Public
505	2021-06-21	0.944	Negative	NISC	Female	OS	Public
506	2021-06-21	20.41	Positive	NISC	Male	OS	Private
507	2021-06-21	274.3	Positive	NISC	Male	S	Private
508	2021-06-21	112.7	Positive	NISC	Male	OS	Private
509	2021-06-21	40.31	Positive	NISC	Female	OS	Public
510	2021-06-21	246	Positive	NISC	Male	OS	Private
511	2021-06-21	5.61	Positive	NISC	Male	S	Public
512	2021-06-21	86.09	Positive	NISC	Male	OS	Private
513	2021-06-21	14.64	Positive	NISC	Male	OS	Public
514	2021-06-21	0.092	Negative	NISC	Male	S	Private
515	2021-06-21	21.78	Positive	NISC	Female	OS	Public
516	2021-06-21	59.79	Positive	NISC	Male	OS	Public
517	2021-06-21	217.4	Positive	NISC	Male	S	Private
518	2021-06-21	2.88	Positive	NISC	Male	OS	Private
519	2021-06-21	240.7	Positive	NISC	Female	S	Private
520	2021-06-21	167.8	Positive	NISC	Male	S	Public
521	2021-06-21	270.8	Positive	NISC	Male	OS	Private
522	2021-06-21	119.2	Positive	NISC	Male	OS	Public
523	2021-06-21	33.99	Positive	NISC	Male	OS	Private
524	2021-06-21	52.65	Positive	NISC	Male	S	Private
525	2021-06-21	151.2	Positive	NISC	Male	OS	Private
526	2021-06-21	1.82	Positive	NISC	Male	OS	Public
527	2021-06-21	97.01	Positive	NISC	Male	S	Public
528	2021-06-21	90.19	Positive	NISC	Male	OS	Private
529	2021-06-21	7.89	Positive	NISC	Male	OS	Private
530	2021-06-21	194.3	Positive	NISC	Male	OS	Private
531	2021-06-21	5.21	Positive	NISC	Male	OS	Private
532	2021-06-21	35.95	Positive	NISC	Male	S	Private
533	2021-06-21	112.4	Positive	NISC	Female	S	Private
534	2021-06-21	3.42	Positive	NISC	Female	OS	Private
535	2021-06-21	9.8	Positive	NISC	Male	S	Private
536	2021-06-21	8.81	Positive	NISC	Male	OS	Private
537	2021-06-21	169.7	Positive	NISC	Male	OS	Private
538	2021-06-21	8.5	Positive	NISC	Female	S	Private
539	2021-06-21	217.9	Positive	NISC	Male	S	Private
540	2021-06-21	67.14	Positive	NISC	Female	S	Private
541	2021-06-21	143.5	Positive	NISC	Female	S	Public
542	2021-06-21	188.7	Positive	NISC	Female	S	Public
543	2021-06-21	50.8	Positive	NISC	Female	OS	Public
544	2021-06-21	9.16	Positive	NISC	Male	OS	Public
545	2021-06-21	14.35	Positive	NISC	Male	OS	Private
546	2021-06-21	280.9	Positive	NISC	Male	S	Private
547	2021-06-21	166.3	Positive	NISC	Male	OS	Private
548	2021-06-21	205.6	Positive	NISC	Male	S	Private
549	2021-06-21	9.62	Positive	NISC	Male	S	Private
550	2021-06-21	103.6	Positive	NISC	Male	OS	Private
551	2021-06-21	1.7	Positive	NISC	Male	OS	Private
552	2021-06-21	2.07	Positive	NISC	Male	S	Private
553	2021-06-21	0.719	Negative	NISC	Female	S	Private
554	2021-06-21	7.62	Positive	NISC	Male	S	Private
555	2021-06-21	7.05	Positive	NISC	Male	S	Private
556	2021-06-21	7.98	Positive	NISC	Male	OS	Public
557	2021-06-21	54.08	Positive	NISC	Female	S	Private
558	2021-06-21	13.67	Positive	NISC	Male	S	Private
559	2021-06-29	0.101	Negative	NPL3	Male	S	Private
560	2021-06-29	57.42	Positive	NPL3	Female	S	Private
561	2021-06-29	0.938	Negative	NPL3	Male	S	Private
562	2021-06-29	0.102	Negative	NPL3	Male	S	Private
563	2021-06-29	124.6	Positive	NPL3	Male	S	Private
564	2021-06-29	15.01	Positive	NPL3	Male	S	Private
565	2021-06-29	59.15	Positive	NPL3	Female	S	Private
566	2021-06-29	18.02	Positive	NPL3	Female	S	Private
567	2021-06-29	0.101	Negative	NPL3	Male	S	Private
568	2021-06-29	4.44	Positive	NPL3	Female	S	Private
569	2021-06-29	164	Positive	NPL3	Male	S	Private
570	2021-06-29	107.1	Positive	NPL3	Male	S	Private
571	2021-06-29	4.79	Positive	NPL3	Female	S	Private
572	2021-06-29	0.104	Negative	NPL3	Male	S	Private
573	2021-06-29	6.55	Positive	NPL3	Female	S	Private
574	2021-06-29	106.4	Positive	NPL3	Female	OS	Public
575	2021-06-29	132.9	Positive	NPL3	Female	S	Private
576	2021-06-29	93.25	Positive	NPL3	Female	S	Private
577	2021-06-29	0.098	Negative	NPL3	Male	OS	Public
578	2021-06-29	0.1	Negative	NPL3	Male	S	Private
579	2021-06-29	56.52	Positive	NPL3	Female	S	Private
580	2021-06-29	0.094	Negative	NPL3	Male	S	Private
581	2021-06-29	200.6	Positive	NPL3	Female	S	Private
582	2021-06-29	0.094	Negative	NPL3	Female	S	Private
583	2021-06-29	26.66	Positive	NPL3	Male	S	Private
584	2021-06-29	143.6	Positive	NPL3	Female	S	Public
585	2021-06-29	61.49	Positive	NPL3	Male	S	Private
586	2021-06-29	8.94	Positive	NPL3	Male	S	Private
587	2021-06-29	27.45	Positive	NPL3	Male	S	Public
588	2021-06-29	47.6	Positive	NPL3	Male	S	Public
589	2021-06-29	1.05	Positive	NPL3	Male	OS	Public
590	2021-06-29	0.097	Negative	NPL3	Male	S	Public
591	2021-06-29	73.15	Positive	NPL3	Male	S	Private
592	2021-06-29	29.2	Positive	NPL3	Male	S	Private
593	2021-06-29	49.17	Positive	NPL3	Male	S	Private
594	2021-06-29	213	Positive	NPL3	Male	OS	Private
595	2021-06-29	247.3	Positive	NPL3	Male	S	Private
596	2021-06-29	187.1	Positive	NPL3	Female	S	Private
597	2021-06-29	1.46	Positive	NPL3	Male	S	Private
598	2021-06-29	18.38	Positive	NPL3	Female	S	Public
599	2021-06-29	88.87	Positive	NPL3	Male	S	Private
600	2021-06-29	7.76	Positive	NPL3	Female	S	Private
601	2021-06-29	20.12	Positive	NPL3	Female	S	Public
602	2021-06-29	137	Positive	NPL3	Female	S	Private
603	2021-06-29	122.5	Positive	NPL3	Male	S	Private
604	2021-06-29	181.9	Positive	NPL3	Female	S	Public
605	2021-06-29	21.04	Positive	NPL3	Female	S	Private
606	2021-06-29	22.64	Positive	NPL3	Male	S	Private
607	2021-06-29	11.77	Positive	NPL3	Male	S	Private
608	2021-06-29	124.9	Positive	NPL3	Male	S	Private
609	2021-06-29	0.103	Negative	NPL3	Male	S	Private
610	2021-06-29	229.7	Positive	NPL3	Male	S	Private
611	2021-06-29	18.75	Positive	NPL3	Male	S	Private
612	2021-06-29	103.3	Positive	NPL3	Male	S	Private
613	2021-06-29	279.8	Positive	NPL3	Male	S	Public
614	2021-06-29	6.44	Positive	NPL3	Male	S	Private
615	2021-06-29	17.65	Positive	NPL3	Male	S	Private
616	2021-06-29	142.2	Positive	NPL3	Male	OS	Public
617	2021-06-29	154.6	Positive	NPL3	Male	S	Private
618	2021-06-29	198.2	Positive	NPL3	Female	S	Private
619	2021-06-29	64.89	Positive	NPL3	Female	S	Public
620	2021-06-29	78.11	Positive	NPL3	Male	S	Private
621	2021-06-29	282	Positive	NPL3	Male	S	Private
622	2021-06-29	2.99	Positive	NPL3	Male	S	Public
623	2021-06-29	4.83	Positive	NPL3	Male	S	Private
624	2021-06-29	205.9	Positive	NPL3	Female	OS	Private
625	2021-06-29	37.41	Positive	NPL3	Male	S	Public
626	2021-06-29	8.61	Positive	NPL3	Male	S	Private
627	2021-06-29	0.17	Negative	NPL3	Male	S	Private
628	2021-06-29	159.5	Positive	NPL3	Female	S	Private
629	2021-06-29	93.02	Positive	NPL3	Male	S	Public
630	2021-06-29	0.119	Negative	NPL3	Male	S	Private
631	2021-06-29	111.1	Positive	NPL3	Male	S	Private
632	2021-06-29	61.92	Positive	NPL3	Female	S	Public
633	2021-06-29	39.73	Positive	NPL3	Male	S	Private
634	2021-06-29	1.35	Positive	NPL3	Male	OS	Public
635	2021-06-29	78.68	Positive	NPL3	Male	S	Private
636	2021-06-29	208	Positive	NPL3	Male	S	Public
637	2021-06-26	54.78	Positive	NPLC	Female	S	Private
638	2021-06-26	125	Positive	NPLC	Male	S	Private
639	2021-06-26	0.102	Negative	NPLC	Female	S	Private
640	2021-06-26	121.6	Positive	NPLC	Female	S	Private
641	2021-06-26	63.23	Positive	NPLC	Female	S	Private
642	2021-06-26	194	Positive	NPLC	Male	S	Private
643	2021-06-26	34.48	Positive	NPLC	Male	S	Public
644	2021-06-26	102.7	Positive	NPLC	Male	S	Public
645	2021-06-26	6.82	Positive	NPLC	Male	S	Private
646	2021-06-26	216	Positive	NPLC	Male	S	Private
647	2021-06-26	28	Positive	NPLC	Male	S	Private
648	2021-06-26	201.2	Positive	NPLC	Male	S	Private
649	2021-06-26	1.35	Positive	NPLC	Female	S	Private
650	2021-06-26	0.098	Negative	NPLC	Female	S	Private
651	2021-06-26	173.9	Positive	NPLC	Male	S	Private
652	2021-06-26	34.39	Positive	NPLC	Male	S	Private
653	2021-06-26	155.8	Positive	NPLC	Male	S	Private
654	2021-06-26	106.2	Positive	NPLC	Female	S	Private
655	2021-06-26	4.65	Positive	NPLC	Male	S	Private
656	2021-06-26	5.27	Positive	NPLC	Female	S	Private
657	2021-06-26	167.8	Positive	NPLC	Female	S	Private
658	2021-06-26	0.096	Negative	NPLC	Female	S	Private
659	2021-06-26	102.5	Positive	NPLC	Male	S	Private
660	2021-06-26	207.9	Positive	NPLC	Female	S	Private
661	2021-06-26	76.24	Positive	NPLC	Female	S	Private
662	2021-06-26	54.53	Positive	NPLC	Male	S	Private
663	2021-06-26	169.1	Positive	NPLC	Male	S	Private
664	2021-06-26	106.6	Positive	NPLC	Female	S	Public
665	2021-06-26	18.35	Positive	NPLC	Male	S	Public
666	2021-06-26	43.9	Positive	NPLC	Female	S	Public
667	2021-06-26	11.66	Positive	NPLC	Male	S	Private
668	2021-06-26	17.81	Positive	NPLC	Female	S	Private
669	2021-06-26	208.5	Positive	NPLC	Male	S	Public
670	2021-06-26	2.23	Positive	NPLC	Male	S	Public
671	2021-06-26	145.8	Positive	NPLC	Female	S	Private
672	2021-06-26	135.1	Positive	NPLC	Female	S	Public
673	2021-06-26	226.2	Positive	NPLC	Female	S	Private
674	2021-06-26	55.51	Positive	NPLC	Female	S	Public
675	2021-06-26	1.07	Positive	NPLC	Female	S	Private
676	2021-06-26	2.03	Positive	NPLC	Male	OS	Private
677	2021-06-26	46.83	Positive	NPLC	Female	S	Private
678	2021-06-26	57.93	Positive	NPLC	Female	S	Private
679	2021-06-26	87.1	Positive	NPLC	Female	S	Private
680	2021-06-26	163.9	Positive	NPLC	Female	S	Public
681	2021-06-26	137.1	Positive	NPLC	Male	S	Private
682	2021-06-26	96.66	Positive	NPLC	Female	S	Private
683	2021-06-26	0.088	Negative	NPLC	Male	S	Public
684	2021-06-26	42.63	Positive	NPLC	Male	S	Private
685	2021-06-26	87.58	Positive	NPLC	Male	S	Public
686	2021-06-26	85.86	Positive	NPLC	Male	S	Private
687	2021-06-26	2.32	Positive	NPLC	Female	S	Private
688	2021-06-26	29.87	Positive	NPLC	Male	S	Private
689	2021-06-26	0.096	Negative	NPLC	Male	S	Private
690	2021-06-26	1.9	Positive	NPLC	Female	S	Private
691	2021-06-26	1.49	Positive	NPLC	Male	S	Private
692	2021-06-26	4.89	Positive	NPLC	Female	S	Private
693	2021-06-26	99.75	Positive	NPLC	Female	S	Private
694	2021-06-26	31.39	Positive	NPLC	Male	S	Private
695	2021-06-26	253.7	Positive	NPLC	Female	S	Private
696	2021-06-26	3.3	Positive	NPLC	Male	S	Private
697	2021-06-26	6.35	Positive	NPLC	Female	S	Private
698	2021-06-26	158.2	Positive	NPLC	Female	S	Private
699	2021-06-26	180.3	Positive	NPLC	Female	S	Private
700	2021-07-01	0.988	Negative	PUSA	Male	OS	Private
701	2021-07-01	26.61	Positive	PUSA	Male	S	Private
702	2021-07-01	158.2	Positive	PUSA	Female	S	Private
703	2021-07-01	152.5	Positive	PUSA	Female	S	Private
704	2021-07-01	49.27	Positive	PUSA	Female	S	Private
705	2021-07-01	209.7	Positive	PUSA	Male	S	Private
706	2021-07-01	126.3	Positive	PUSA	Male	S	Private
707	2021-07-01	52.38	Positive	PUSA	Male	S	Private
708	2021-07-01	79.16	Positive	PUSA	Male	S	Private
709	2021-07-01	215.1	Positive	PUSA	Female	OS	Private
710	2021-07-01	0.096	Negative	PUSA	Female	S	Public
711	2021-07-01	0.554	Negative	PUSA	Female	OS	Private
712	2021-07-01	5.9	Positive	PUSA	Male	S	Private
713	2021-07-01	6.21	Positive	PUSA	Male	OS	Private
714	2021-07-01	0.097	Negative	PUSA	Male	S	Private
715	2021-07-01	176.5	Positive	PUSA	Male	S	Private
716	2021-07-01	23.41	Positive	PUSA	Male	S	Private
717	2021-07-01	146.9	Positive	PUSA	Male	OS	Private
718	2021-07-01	3.26	Positive	PUSA	Male	S	Private
719	2021-07-01	0.565	Negative	PUSA	Female	OS	Public
720	2021-07-01	5.12	Positive	PUSA	Female	S	Private
721	2021-07-01	106.8	Positive	PUSA	Female	S	Private
722	2021-07-01	117.9	Positive	PUSA	Male	OS	Public
723	2021-07-01	9.9	Positive	PUSA	Female	OS	Public
724	2021-07-01	5.84	Positive	PUSA	Male	S	Private
725	2021-07-01	10.28	Positive	PUSA	Female	OS	Public
726	2021-07-01	163.3	Positive	PUSA	Male	OS	Private
727	2021-07-01	52.19	Positive	PUSA	Male	OS	Public
728	2021-07-01	191	Positive	PUSA	Male	OS	Public
729	2021-07-01	72.22	Positive	PUSA	Male	S	Public
730	2021-07-01	4.22	Positive	PUSA	Male	S	Private
731	2021-07-01	0.092	Negative	PUSA	Male	S	Private
732	2021-07-01	0.085	Negative	PUSA	Female	OS	Private
733	2021-07-01	7.03	Positive	PUSA	Male	OS	Public
734	2021-07-01	209.5	Positive	PUSA	Female	OS	Public
735	2021-07-01	242.1	Positive	PUSA	Male	OS	Private
736	2021-07-01	17.81	Positive	PUSA	Male	OS	Public
737	2021-07-01	87.1	Positive	PUSA	Female	OS	Public
738	2021-07-01	38.42	Positive	PUSA	Male	OS	Public
739	2021-07-01	19.84	Positive	PUSA	Male	OS	Public
740	2021-07-01	77.41	Positive	PUSA	Female	OS	Private
741	2021-07-01	189.2	Positive	PUSA	Female	OS	Public
742	2021-07-01	0.11	Negative	PUSA	Male	OS	Public
743	2021-07-01	168.4	Positive	PUSA	Male	OS	Private
744	2021-07-01	167.9	Positive	PUSA	Female	S	Public
745	2021-07-01	211.9	Positive	PUSA	Male	OS	Public
746	2021-07-01	2.58	Positive	PUSA	Male	OS	Private
747	2021-07-01	2.41	Positive	PUSA	Female	OS	Public
748	2021-07-01	120.2	Positive	PUSA	Male	OS	Private
749	2021-07-01	12.27	Positive	PUSA	Male	OS	Public
750	2021-07-01	84.63	Positive	PUSA	Female	S	Private
751	2021-07-01	70.93	Positive	PUSA	Male	S	Private
752	2021-07-01	240.3	Positive	PUSA	Female	OS	Public
753	2021-06-28	99.44	Positive	TKDL	Male	S	Public
754	2021-06-28	3.53	Positive	TKDL	Female	OS	Public
755	2021-06-28	42.53	Positive	TKDL	Male	S	Private
756	2021-06-28	58.39	Positive	TKDL	Male	OS	Public
757	2021-06-28	256.5	Positive	TKDL	Male	OS	Private
758	2021-06-28	284.1	Positive	TKDL	Male	OS	Private
759	2021-06-28	126.2	Positive	TKDL	Female	OS	Public
760	2021-06-28	21.44	Positive	TKDL	Male	OS	Public
761	2021-06-28	95.36	Positive	TKDL	Male	OS	Public
762	2021-06-28	214.5	Positive	TKDL	Male	OS	Public
763	2021-06-28	18.33	Positive	TKDL	Male	OS	Private
764	2021-06-28	13.67	Positive	TKDL	Male	OS	Private
765	2021-06-28	15.52	Positive	TKDL	Male	S	Public
766	2021-06-28	139.5	Positive	TKDL	Male	OS	Private
767	2021-06-28	172.3	Positive	TKDL	Male	OS	Public
768	2021-06-28	139.7	Positive	TKDL	Female	OS	Public
769	2021-06-28	26.84	Positive	TKDL	Male	OS	Private
770	2021-06-28	0.085	Negative	TKDL	Male	S	Private
771	2021-06-28	0.088	Negative	TKDL	Male	S	Private
772	2021-06-28	58.53	Positive	TKDL	Female	S	Public
773	2021-06-28	36.92	Positive	TKDL	Female	OS	Public
774	2021-06-28	21.82	Positive	TKDL	Male	OS	Private
775	2021-06-28	29.2	Positive	TKDL	Female	S	Private
776	2021-06-28	3.28	Positive	TKDL	Male	OS	Public
777	2021-06-28	189.6	Positive	TKDL	Male	S	Public
778	2021-06-28	77.19	Positive	TKDL	Female	S	Public
779	2021-06-25	211.2	Positive	HQ31	Male	OS	Public
780	2021-06-25	115.8	Positive	HQ31	Male	S	Private
781	2021-06-25	25.43	Positive	HQ31	Male	S	Public
782	2021-07-08	148.9	Positive	IGIB	Male	S	Private
783	2021-07-08	197.3	Positive	IGIB	Female	S	Private
784	2021-07-08	0.075	Negative	IGIB	Female	S	Public
785	2021-07-07	26.38	Positive	IGIB	Male	S	Private
786	2021-07-07	15.79	Positive	IGIB	Female	S	Private
787	2021-07-07	15.14	Positive	IGIB	Female	S	Public
788	2021-07-07	31.7	Positive	IGIB	Female	S	Public
789	2021-07-07	10.3	Positive	IGIB	Female	S	Public
790	2021-07-07	18.93	Positive	IGIB	Female	S	Private
791	2021-07-07	1.21	Positive	IGIB	Female	S	Public
792	2021-07-07	152.3	Positive	IGIB	Male	S	Private
793	2021-07-07	188.9	Positive	IGIB	Male	OS	Private
794	2021-07-07	0.359	Negative	IGIB	Female	S	Private
795	2021-07-07	1.45	Positive	IGIB	Male	S	Public
796	2021-07-07	3.93	Positive	IGIB	Male	S	Private
797	2021-07-07	3.32	Positive	IGIB	Male	S	Public
798	2021-07-07	59.13	Positive	IGIB	Female	S	Public
799	2021-07-07	75.48	Positive	IGIB	Male	OS	Private
800	2021-07-07	3.7	Positive	IGIB	Male	OS	Private
801	2021-07-08	0.077	Negative	IGIB	Male	S	Private
802	2021-07-08	20.27	Positive	IGIB	Male	S	Public
803	2021-07-08	83.69	Positive	IGIB	Male	S	Private
804	2021-07-08	128	Positive	IGIB	Female	S	Private
805	2021-07-08	19.96	Positive	IGIB	Male	S	Private
806	2021-07-08	13.24	Positive	IGIB	Male	S	Public
807	2021-07-08	2.51	Positive	IGIB	Female	S	Public
808	2021-07-08	3.81	Positive	IGIB	Male	S	Private
809	2021-07-08	175.6	Positive	IGIB	Male	S	Private
810	2021-07-08	35.25	Positive	IGIB	Male	S	Public
811	2021-07-08	55.62	Positive	IGIB	Male	S	Public
812	2021-07-08	18.58	Positive	IGIB	Female	S	Public
813	2021-07-08	1.6	Positive	IGIB	Female	S	Private
814	2021-07-08	84.89	Positive	IGIB	Female	S	Public
815	2021-07-08	0.089	Negative	IGIB	Male	S	Private
816	2021-07-08	61.13	Positive	IGIB	Male	S	Private
817	2021-07-08	0.088	Negative	IGIB	Male	S	Private
818	2021-07-08	108.3	Positive	IGIB	Male	S	Private
819	2021-07-08	197.3	Positive	IGIB	Female	S	Public
820	2021-07-08	132.8	Positive	IGIB	Female	S	Private
821	2021-07-08	12.72	Positive	IGIB	Female	S	Private
822	2021-07-08	1.42	Positive	IGIB	Male	S	Public
823	2021-07-08	2.21	Positive	IGIB	Female	S	Public
824	2021-07-09	15.06	Positive	TKDL	Male	OS	Private
825	2021-07-09	98.51	Positive	TKDL	Male	OS	Public
826	2021-07-09	60.12	Positive	TKDL	Female	S	Public
827	2021-07-09	53.11	Positive	TKDL	Female	OS	Public
828	2021-07-09	177.5	Positive	TKDL	Male	OS	Public
829	2021-07-09	7.45	Positive	TKDL	Male	OS	Public
830	2021-07-09	61.29	Positive	TKDL	Female	S	Public
831	2021-07-09	1.96	Positive	TKDL	Male	S	Public
832	2021-07-09	72.1	Positive	TKDL	Male	S	Public
