# Supplementary material for: Genomic characterization and epidemiology of an emerging SARS-CoV-2 variant in Delhi, India
Source: Science. 2021 Oct 14;374(6570):995–9. doi: 10.1126/science.abj9932 (PMC7612010; doi:10.1126/science.abj9932)
Supplement: Supplementary file 4 — Data S1 to S9 [file science.abj9932_data_s1_to_s9.zip › science.abj9932_data_s7.xlsx]

## Sheet: 52 entries >30 at p1
P1 Neutral	P2 Neutral	Rise/Drop
71.7543	80.1339	-8.37962
64.9813	48.0278	16.9535
57.7717	17.3363	40.4354
90.4485	73.7908	16.6578
31.995	50.2322	-18.2371
31.9416	27.9116	4.03
77.5796	64.5464	13.0332
40.9687	91.3053	-50.3366
73.1367	63.6212	9.51556
42.2432	21.6902	20.553
77.089	89.1185	-12.0295
92.9316	49.4078	43.5238
90.1388	53.5912	36.5476
65.6503	17.6636	47.9866
42.4829	16.1177	26.3651
53.9941	22.7491	31.245
77.652	48.8134	28.8387
71.7821	56.6919	15.0903
83.7616	74.3366	9.42505
74.1569	21.7581	52.3988
94.3141	89.7302	4.58388
80.5452	44.4091	36.1361
66.977	33.066	33.911
72.7688	62.1672	10.6017
54.3955	53.9446	0.450871
66.9603	43.4783	23.482
54.8934	53.6382	1.25517
62.8168	43.516	19.3008
71.1261	86.5094	-15.3833
34.1675	26.8078	7.35963
36.9357	18.0129	18.9228
61.2297	66.275	-5.04533
92.1225	89.5427	2.57981
33.5425	26.9953	6.54717
85.5064	78.6203	6.88615
34.7235	29.2243	5.49927
44.4277	41.3488	3.07889
61.6061	56.1699	5.4362
82.4636	72.8133	9.65028
50.6901	34.7046	15.9855
51.3456	35.0119	16.3338
86.7032	24.1935	62.5097
71.9702	63.496	8.4742
31.3249	24.9885	6.33641
97.602	91.5655	6.03645
34.7494	22.4138	12.3356
62.0633	48.525	13.5383
52.7775	39.2374	13.5402
64.9703	18.9425	46.0278
88.1286	22.5706	65.558
61.927	32.5981	29.3289
35.0519	17.331	17.7209
