# Supplementary material for: Genomic characterization and epidemiology of an emerging SARS-CoV-2 variant in Delhi, India
Source: Science. 2021 Oct 14;374(6570):995–9. doi: 10.1126/science.abj9932 (PMC7612010; doi:10.1126/science.abj9932)
Supplement: Supplementary file 4 — Data S1 to S9 [file science.abj9932_data_s1_to_s9.zip › science.abj9932_data_s8.xlsx]

## Sheet: Final Figure Data
S.No	T1	T2	T3
1	39.36	27.07	150.6
2	120.5	63.78	131.5
3	12.07	10.95	202.9
4	33.05	16.89	143.1
5	2.18	1.19	152.7
6	17.42	12.7	151.8
7	38.69	22.92	147.6
8	86.57	47.15	183.2
9	40.82	23.31	203.1
10	25.19	15.81	110.9
11	120	64.95	223.1
12	56.32	21.17	186.4
13	12.47	16.57	213.9
14	10.53	10.13	270.8
15	22.65	5.44	90.19
16	5.48	5.24	194.3
17	24.71	6.77	169.7
18	12.18	6.54	166.3
19	2.54	2.58	181
20	31.83	8.12	214.5
21	49.92	29.03	172.3
22	0.896	0.876	31.7
23	2.08	0.08	145.2
24	56.56	48.75	147.2
25	1.33	0.931	197.3
