# Supplementary material for: Genomic characterization and epidemiology of an emerging SARS-CoV-2 variant in Delhi, India
Source: Science. 2021 Oct 14;374(6570):995–9. doi: 10.1126/science.abj9932 (PMC7612010; doi:10.1126/science.abj9932)
Supplement: Supplementary file 4 — Data S1 to S9 [file science.abj9932_data_s1_to_s9.zip › science.abj9932_data_s9.xlsx]

## Sheet: file for fig
S.No	T1	T2	T3
1	81.48	43.68	18.66
2	1.14	3.05	0.892
3	14.57	12.44	3.64
4	37.45	9.42	1.94
5	23.05	20.08	3.02
6	74.09	57.13	12.79
7	4.55	3.51	1.03
8	157.9	150.8	43.32
9	12.97	27.73	2.66
10	11.67	27.3	170.3
11	8.46	5.58	1.46
12	176	182.6	242.6
13	24.27	19.39	15.02
14	3.14	2.11	0.999
15	1.3	1.28	0.426
16	29.63	24.32	9.08
17	9.6	20.11	5.92
18	21.92	24.99	16.3
19	94.38	90.29	40.71
20	73.88	82.23	33.58
21	7.91	114.3	48.5
22	8.47	9.89	3.76
23	4.39	4.59	1.35
24	38.47	27.24	9.66
25	34.55	43.47	37.32
26	28.25	15.1	4.85
27	137.6	100.7	50.77
28	32.59	20.79	6.61
29	7.72	4.89	1.79
30	22.93	12.32	2.02
31	17.19	33.98	9.29
32	68.45	50.87	14.55
33	44.35	67.32	23.21
34	67.2	64.59	15.58
35	3.26	2.05	0.934
36	10.64	2.2	0.706
37	26.78	35.56	8.15
38	12.09	9.92	3.68
39	69.68	46.67	18.57
40	1.48	4.15	61.42
41	41.33	127.3	36.84
42	14.46	15.17	2.38
43	207.6	299.2	66.79
44	3.39	3.24	3.7
45	8.43	3.72	0.956
46	3.04	3.4	0.944
47	61.22	182.5	20.41
48	101.8	130.7	112.7
49	30.47	78.26	21.78
50	36.14	19.36	8.81
51	79.62	39.94	9.16
52	12.9	14.09	14.35
53	19.56	36.76	280.9
54	73.26	19.89	7.62
55	128.1	41.89	13.67
56	4.37	41.9	29.87
57	13.32	19.26	3.07
58	120.1	54.04	16.49
59	15.51	4.05	0.988
60	19.83	10.45	2.22
61	13.68	4.19	2.02
62	37.43	25.8	2.82
63	5.19	10.58	2.41
64	22.45	10.16	1.45
65	14.36	9.64	3.7
66	122.3	122.6	52.8
