# Supplementary material for: Genomic characterization and epidemiology of an emerging SARS-CoV-2 variant in Delhi, India
Source: Science. 2021 Oct 14;374(6570):995–9. doi: 10.1126/science.abj9932 (PMC7612010; doi:10.1126/science.abj9932)
Supplement: Supplementary file 4 — Data S1 to S9 [file science.abj9932_data_s1_to_s9.zip › science.abj9932_data_s1.xlsx]

## Sheet: Sheet1
Date	Daily Cases	Daily Tests	Test Positivity Rate	Active Cases	Hospitlised	ICU	Daily Deaths
2020-04-01	32	572	0.0559441	143			0
2020-04-02	141	499	0.282565	280			2
2020-04-03	93	153	0.607843	369			2
2020-04-04	59	421	0.140143	423			0
2020-04-05	58	2873	0.020188	477			1
2020-04-06	22	1897	0.0115973	498			0
2020-04-07	51	577	0.0883882	547			2
2020-04-08	93	291	0.319588	639			0
2020-04-09	51	636	0.0801887	682			3
2020-04-10	183	1093	0.167429	862			2
2020-04-11	166	648	0.256173	1023			5
2020-04-12	85	2327	0.0365277	1102			5
2020-04-13	356	996	0.35743	1451			4
2020-04-14	51	1250	0.0408	1500			2
2020-04-15	17	323	0.0526316	1505			2
2020-04-16	62	2179	0.0284534	1550			6
2020-04-17	67	2625	0.0255238	1592			4
2020-04-18	186	874	0.212815	1643			1
2020-04-19	110	2104	0.0522814	1668			2
2020-04-20	78	1513	0.0515532	1603			2
2020-04-21	75	727	0.103164	1498			0
2020-04-22	92	1682	0.0546968	1476			1
2020-04-23	128	2251	0.0568636	1518			2
2020-04-24	138	3112	0.0443445	1604			3
2020-04-25	111	1847	0.0600975	1702			1
2020-04-26	293	2094	0.139924	1987			0
2020-04-27	190	2298	0.0826806	2177			0
2020-04-28	206	3459	0.0595548	2182			0
2020-04-29	125	3855	0.0324254	2291			2
2020-04-30	76	6925	0.0109747	2362			3
2020-05-01	223	2793	0.0798425	2510			2
2020-05-02	384	1267	0.303078	2802			3
2020-05-03	427	2036	0.209725	3123			0
2020-05-04	349	3862	0.0903677	3403			0
2020-05-05	206	3744	0.0550214	3572			0
2020-05-06	428	4082	0.104851	3925			1
2020-05-07	448	5300	0.0845283	3983			1
2020-05-08	338	4133	0.0817808	4230			2
2020-05-09	224	2859	0.0783491	4454			0
2020-05-10	381	9584	0.0397538	4781			5
2020-05-11	310	3868	0.0801448	5031			0
2020-05-12	406	8431	0.0481556	5041			13
2020-05-13	359	7236	0.049613	5034			20
2020-05-14	472	6391	0.0738539	5310			9
2020-05-15	425	5453	0.0779387	5254			8
2020-05-16	438	5656	0.0774399	5278			6
2020-05-17	422	4946	0.0853215	5405			19
2020-05-18	299	3936	0.0759654	5409			12
2020-05-19	500	6127	0.081606	5638			6
2020-05-20	534	4428	0.120596	5720			10
2020-05-21	571	4103	0.139166	5898			18
2020-05-22	660	5870	0.112436	6214			14
2020-05-23	591	4792	0.123331	6412			23
2020-05-24	508	4826	0.105263	6617			30
2020-05-25	635	4596	0.138164	7006			15
2020-05-26	412	4110	0.100243	7223			12
2020-05-27	792	5783	0.136953	7690			15
2020-05-28	1024	7615	0.134471	8470			13
2020-05-29	1106	7649	0.144594	9142			82
2020-05-30	1163	7113	0.163503	10058			18
2020-05-31	1295	6045	0.214227	10893			57
2020-06-01	990	4753	0.20829	11565	2650	219	50
2020-06-02	1298	6070	0.213839	12333	2775	220	33
2020-06-03	1513	6538	0.231416	13497	3446	243	50
2020-06-04	1359	6361	0.213646	14456	3306	247	44
2020-06-05	1330	5187	0.25641	15311	3899	276	58
2020-06-06	1320	5180	0.254826	16229	4225	280	53
2020-06-07	1282	5042	0.254264	17125	4250	280	51
2020-06-08	1007	3700	0.272162	17712	4413	286	62
2020-06-09	1366	5464	0.25	18543	4680	327	31
2020-06-10	1501	5077	0.295647	19581	4888	375	79
2020-06-11	1877	5360	0.350187	20871	5096	416	101
2020-06-12	2137	5947	0.359341	22212	5361	515	129
2020-06-13	2134	5776	0.36946	22742	5449	593	57
2020-06-14	2224	7353	0.302462	24032	5137	613	56
2020-06-15	1647	6105	0.269779	25002	5420	794	73
2020-06-16	1859	7786	0.238762	25904	5469	874	437
2020-06-17	2414	8093	0.298282	27741	5518	819	67
2020-06-18	2877	8726	0.329704	26669	5448	926	65
2020-06-19	3137	13074	0.239942	27512	5883	1016	66
2020-06-20	3630	17533	0.207038	23340	5923	1085	77
2020-06-21	3000	18105	0.1657	24558	6054	1091	63
2020-06-22	2909	14682	0.198134	23820	6213	1106	58
2020-06-23	3947	16952	0.232834	24988	6264	1115	68
2020-06-24	3788	19059	0.198751	26588	6203	1110	64
2020-06-25	3390	17305	0.195897	26586	6241	1155	64
2020-06-26	3460	21144	0.16364	27657	6221	1166	63
2020-06-27	2948	19180	0.153702	28329	6068	1172	66
2020-06-28	2889	20080	0.143875	27847	6014	1181	65
2020-06-29	2084	16157	0.128984	26246	5977	1189	57
2020-06-30	2199	17179	0.128005	26270	5992	1193	62
2020-07-01	2442	19956	0.122369	27007	5892	1190	61
2020-07-02	2373	20822	0.113966	26304	5747	1217	61
2020-07-03	2520	24165	0.104283	26148	5635	1159	59
2020-07-04	2505	23673	0.105817	25940	5522	1115	81
2020-07-05	2244	23136	0.0969917	25038	5356	1139	63
2020-07-06	1379	13879	0.0993587	25620	5250	1133	48
2020-07-07	2008	22448	0.0894512	25449	5003	1145	50
2020-07-08	2033	22028	0.0922916	23452	4859	1126	48
2020-07-09	2187	22289	0.0981201	21567	4784	1086	45
2020-07-10	2089	22961	0.0909804	21146	4613	1104	42
2020-07-11	1781	21508	0.0828064	19895	4502	1085	34
2020-07-12	1573	21236	0.0740723	19155	4315	1016	37
2020-07-13	1246	12171	0.102374	19017	4309	1017	40
2020-07-14	1606	21063	0.0762474	18664	4194	1004	35
2020-07-15	1647	22528	0.073109	17807	4021	946	41
2020-07-16	1652	20225	0.0816811	17407	3819	954	58
2020-07-17	1462	20464	0.0714425	17235	3696	925	26
2020-07-18	1475	21658	0.0681042	16711	3635	887	26
2020-07-19	1211	20206	0.0599327	16031	3592	876	31
2020-07-20	954	11470	0.0831735	15166	3517	854	35
2020-07-21	1349	20852	0.064694	15288	3517	865	27
2020-07-22	1227	20060	0.0611665	14954	3342	814	29
2020-07-23	1041	18226	0.0571162	14554	3271	817	26
2020-07-24	1025	19138	0.0535584	13681	3210	808	32
2020-07-25	1142	20509	0.0556829	12657	3135	787	29
2020-07-26	1075	17533	0.061313	11904	2856	750	21
2020-07-27	613	11506	0.0532766	10994	2835	760	26
2020-07-28	1056	18544	0.0569456	10887	2775	735	28
2020-07-29	1035	17392	0.0595101	10770	3028	720	26
2020-07-30	1093	19475	0.0561232	10743	2950	695	29
2020-07-31	1195	19091	0.0625949	10705	2932	716	27
2020-08-01	1118	18154	0.0615842	10596	2979	706	26
2020-08-02	961	12730	0.075491	10356	2886	698	15
2020-08-03	805	10133	0.0794434	10207	2973	659	17
2020-08-04	674	9295	0.0725121	9897	2954	659	12
2020-08-05	1076	16785	0.0641049	10072	2995	686	11
2020-08-06	1299	20436	0.0635643	10348	3024	658	15
2020-08-07	1192	23385	0.0509728	10409	3069	653	23
2020-08-08	1404	24592	0.0570917	10667	3058	700	16
2020-08-09	1300	23787	0.0546517	10729	3084	704	13
2020-08-10	707	12323	0.0573724	10346	3115	698	20
2020-08-11	1257	19440	0.0646605	10868	3212	703	8
2020-08-12	1113	18894	0.0589076	10946	3351	706	14
2020-08-13	956	15356	0.0622558	10975	3322	714	14
2020-08-14	1192	15045	0.079229	11366	3372	692	11
2020-08-15	1276	18271	0.0698374	11489	3495	704	10
2020-08-16	652	10709	0.0608834	10823	3483	736	8
2020-08-17	787	14988	0.0525087	10852	3566	757	18
2020-08-18	1374	20266	0.0677983	11068	3539	761	12
2020-08-19	1398	20815	0.0671631	11137	3595	795	9
2020-08-20	1215	17004	0.0714538	11271	3582	791	22
2020-08-21	1250	17735	0.0704821	11426	3585	801	13
2020-08-22	1412	19435	0.0726524	11594	3600	820	14
2020-08-23	1450	18731	0.0774118	11778	3617	841	16
2020-08-24	1061	11910	0.0890848	11626	3590	836	13
2020-08-25	1544	19841	0.0778187	11998	3617	843	17
2020-08-26	1693	19816	0.085436	12520	3682	857	17
2020-08-27	1840	21061	0.0873653	13208	3814	835	22
2020-08-28	1808	22933	0.0788384	13550	3904	866	20
2020-08-29	1954	22004	0.088802	14040	3966	903	15
2020-08-30	2024	20437	0.0990361	14793	4030	927	22
2020-08-31	1358	14389	0.0943776	14626	4146	947	18
2020-09-01	2312	24198	0.0955451	15870	4186	957	18
2020-09-02	2509	28835	0.0870123	16502	4278	983	19
2020-09-03	2737	32834	0.0833587	17692	4477	1011	19
2020-09-04	2914	36219	0.080455	18842	4730	1080	13
2020-09-05	2973	38895	0.0764366	19870	4934	1100	25
2020-09-06	3256	36046	0.090329	20909	5101	1148	29
2020-09-07	2077	22954	0.0904853	20543	5218	1156	32
2020-09-08	3609	45797	0.0788043	22377	5414	1201	19
2020-09-09	4039	54517	0.074087	23773	5533	1217	20
2020-09-10	4308	58340	0.073843	25416	5775	1266	28
2020-09-11	4266	60580	0.0704193	26907	6031	1358	21
2020-09-12	4321	60076	0.0719256	28059	6294	1396	28
2020-09-13	4235	56656	0.0747494	28812	6503	1426	29
2020-09-14	3229	44884	0.071941	28641	6592	1434	26
2020-09-15	4263	62669	0.0680241	29787	6658	1567	36
2020-09-16	4473	62593	0.0714617	30914	6783	1608	33
2020-09-17	4432	60014	0.0738494	31721	6893	1685	38
2020-09-18	4127	61037	0.0676147	32250	6956	1758	30
2020-09-19	4071	61973	0.0656899	32064	7043	1807	38
2020-09-20	3812	52405	0.0727412	32097	7040	1953	37
2020-09-21	2548	33733	0.0755343	30941	6990	1982	32
2020-09-22	3816	59013	0.0646637	31623	7051	2052	37
2020-09-23	3714	59580	0.0623364	30836	6998	2080	36
2020-09-24	3834	59183	0.0647821	31125	7026	2164	36
2020-09-25	3827	59134	0.0647174	30867	6990	2182	24
2020-09-26	3372	57688	0.0584524	29717	6840	2124	46
2020-09-27	3292	51416	0.0640268	29228	6758	2113	42
2020-09-28	1984	36302	0.0546526	27123	6659	2122	37
2020-09-29	3227	59102	0.0546005	27524	6515	2226	48
2020-09-30	3390	59807	0.0566823	26908	6283	2031	41
2020-10-01	3037	55423	0.0547967	26738	6146	1949	40
2020-10-02	2920	56258	0.0519037	26450	6071	1919	37
2020-10-03	2258	39306	0.0574467	25234	5989	1849	34
2020-10-04	2683	50832	0.0527817	24753	5896	1863	38
2020-10-05	1947	35593	0.0547018	23080	5802	1860	32
2020-10-06	2676	53591	0.0499338	22720	5571	1822	39
2020-10-07	2871	51505	0.0557422	22186	5387	1755	35
2020-10-08	2726	53322	0.0511234	22232	5270	1736	37
2020-10-09	2860	49135	0.058207	21955	5235	1733	39
2020-10-10	2866	49736	0.0576243	22007	5303	1791	48
2020-10-11	2780	48753	0.0570221	21701	5229	1817	29
2020-10-12	1849	35947	0.0514368	20535	5151	1758	40
2020-10-13	3036	54957	0.0552432	21490	5109	1725	45
2020-10-14	3324	56950	0.058367	21903	5063	1762	44
2020-10-15	3483	55891	0.0623177	22605	5109	1707	26
2020-10-16	3428	58145	0.0589561	22814	5044	1679	22
2020-10-17	3259	55715	0.0584941	22884	5028	1687	35
2020-10-18	3299	49414	0.0667625	23292	5034	1729	28
2020-10-19	2154	36445	0.0591028	22570	5064	1734	31
2020-10-20	3579	56593	0.063241	23922	5149	1714	41
2020-10-21	3686	59064	0.0624069	24117	5081	1713	47
2020-10-22	3882	58770	0.0660541	25237	5116	1727	35
2020-10-23	4086	58568	0.0697651	26001	5182	1738	26
2020-10-24	4116	55461	0.0742143	26467	5323	1769	36
2020-10-25	4136	49069	0.0842895	26744	5283	1795	33
2020-10-26	2832	34411	0.0822993	25786	5404	1827	54
2020-10-27	4853	57210	0.0848278	27873	5453	1843	44
2020-10-28	5673	60571	0.0936587	29378	5665	1886	40
2020-10-29	5739	60124	0.0954527	30952	5854	1939	27
2020-10-30	5891	59641	0.0987743	32363	6114	1965	47
2020-10-31	5062	44330	0.114189	32719	6259	2005	41
2020-11-01	5664	44623	0.12693	34173	6461	2056	51
2020-11-02	4001	36665	0.109123	33308	6676	2149	42
2020-11-03	6725	59540	0.112949	36375	6798	2156	48
2020-11-04	6842	58910	0.116143	37369	6945	2252	51
2020-11-05	6715	52294	0.128409	38729	7231	2313	66
2020-11-06	7178	58860	0.12195	39722	7528	2385	64
2020-11-07	6953	57433	0.121063	40258	7858	2477	79
2020-11-08	7745	50754	0.152599	41857	8072	2650	77
2020-11-09	5023	39115	0.128416	39795	8180	2695	71
2020-11-10	7830	59035	0.132633	41385	8262	2745	83
2020-11-11	8593	64121	0.134012	42629	8497	2821	85
2020-11-12	7053	60229	0.117103	43116	8588	2845	104
2020-11-13	7802	56553	0.137959	44329	8664	2902	91
2020-11-14	7340	49645	0.14785	44456	8677	2991	96
2020-11-15	3235	21098	0.153332	39990	8741	3056	95
2020-11-16	3797	29821	0.127326	40128	8949	3111	99
2020-11-17	6396	49031	0.130448	42004	9215	3139	99
2020-11-18	7486	62232	0.120292	42458	9343	3229	131
2020-11-19	7546	62437	0.120858	43221	9494	3260	98
2020-11-20	6608	62425	0.105855	40936	9491	3279	118
2020-11-21	5879	45562	0.129033	39741	9522	3463	111
2020-11-22	6746	54893	0.122894	40212	9418	3515	121
2020-11-23	4454	37307	0.119388	37329	9464	3519	121
2020-11-24	6224	61381	0.101399	38501	9367	3503	109
2020-11-25	5246	61778	0.084917	38287	9268	3589	99
2020-11-26	5475	63266	0.0865394	38734	9109	3611	91
2020-11-27	5482	64455	0.0850516	38181	8915	3531	98
2020-11-28	4998	69051	0.0723813	36578	8596	3471	89
2020-11-29	4906	64186	0.0764341	35091	8243	3481	68
2020-11-30	3726	50670	0.0735346	32885	8098	3474	108
2020-12-01	4006	58456	0.0685302	31769	7777	3378	86
2020-12-02	3944	78949	0.0499563	30302	7366	3294	82
2020-12-03	3734	75230	0.0496345	29120	6985	3107	82
2020-12-04	4067	85003	0.0478454	28252	6653	3015	73
2020-12-05	3419	81473	0.0419648	26678	6458	2987	77
2020-12-06	2706	73536	0.0367983	24693	6145	2916	69
2020-12-07	1674	53207	0.031462	22486	6023	2872	63
2020-12-08	3188	75409	0.0422761	22310	5727	2752	57
2020-12-09	2463	72079	0.0341708	20546	5417	2634	50
2020-12-10	1575	64069	0.0245829	18753	5193	2550	61
2020-12-11	2385	71679	0.0332733	18676	4954	2431	60
2020-12-12	1935	73413	0.0263577	17373	4631	2325	47
2020-12-13	1984	72335	0.0274279	16785	4446	2219	33
2020-12-14	1376	63944	0.0215188	15247	4246	2099	60
2020-12-15	1617	85105	0.0190001	14480	4040	1991	41
2020-12-16	1547	79042	0.0195719	13261	3716	1851	32
2020-12-17	1363	90354	0.0150851	12198	3464	1730	35
2020-12-18	1418	88400	0.0160407	11419	3239	1653	37
2020-12-19	1139	87330	0.0130425	10358	3115	1543	32
2020-12-20	1091	83289	0.013099	10148	2997	1484	26
2020-12-21	803	62440	0.0128603	9255	2909	1435	27
2020-12-22	939	82386	0.0113976	8735	2884	1383	25
2020-12-23	871	87861	0.00991339	8003	2866	1319	18
2020-12-24	1063	89920	0.0118216	7909	2813	1280	37
2020-12-25	758	85749	0.00883975	7267	2656	1225	30
2020-12-26	655	67115	0.00975937	6911	2625	1190	23
2020-12-27	757	75210	0.0100652	6713	2528	1117	16
2020-12-28	564	57463	0.00981501	6297	2499	1114	21
2020-12-29	703	84889	0.0082814	6122	2360	1042	28
2020-12-30	677	84680	0.0079948	5838	2285	1025	21
2020-12-31	574	81750	0.00702141	5511	2096	990	13
2021-01-01	585	80565	0.00726122	5358	2072	907	21
2021-01-02	494	67364	0.00733329	5342	2005	853	14
2021-01-03	424	68759	0.00616647	5044	1942	804	14
2021-01-04	384	50288	0.00763602	4689	1805	766	12
2021-01-05	442	79777	0.00554044	4562	1770	776	12
2021-01-06	654	74650	0.00876088	4481	1705	741	16
2021-01-07	486	77522	0.00626919	4168	1610	723	19
2021-01-08	444	75724	0.0058634	3779	1471	683	10
2021-01-09	519	80275	0.00646528	3683	1457	707	12
2021-01-10	399	77600	0.00514175	3468	1438	684	12
2021-01-11	306	56390	0.00542649	3354	1508	696	13
2021-01-12	386	75913	0.00508477	3179	1354	666	16
2021-01-13	357	70745	0.00504629	2991	1235	593	11
2021-01-14	340	71325	0.00476691	2937	1233	579	4
2021-01-15	295	66921	0.00440818	2795	1171	552	10
2021-01-16	299	71957	0.00415526	2691	1109	516	6
2021-01-17	246	67463	0.00364644	2544	1101	525	8
2021-01-18	161	50523	0.00318667	2335	1055	504	8
2021-01-19	231	72441	0.0031888	2334	1041	476	10
2021-01-20	228	63161	0.00360982	2147	968	448	10
2021-01-21	227	81550	0.00278357	2120	1004	452	8
2021-01-22	266	71850	0.00370216	2060	943	398	7
2021-01-23	197	76868	0.00256283	1880	854	368	10
2021-01-24	185	62307	0.00296917	1741	787	359	9
2021-01-25	148	48450	0.0030547	1694	797	367	5
2021-01-26	157	64973	0.00241639	1626	746	352	7
2021-01-27	96	29855	0.00321554	1501	721	356	9
2021-01-28	199	57993	0.00343145	1575	711	337	6
2021-01-29	249	58725	0.0042401	1551	702	326	6
2021-01-30	183	68967	0.00265344	1436	693	324	8
2021-01-31	140	60695	0.00230662	1361	657	306	4
2021-02-01	121	43712	0.00276812	1265	624	292	3
2021-02-02	114	58598	0.00194546	1217	621	285	2
2021-02-03	150	56658	0.00264746	1208	599	262	6
2021-02-04	158	67234	0.00235	1194	621	255	7
2021-02-05	154	59964	0.00256821	1206	581	243	2
2021-02-06	123	63322	0.00194245	1174	562	233	4
2021-02-07	119	54247	0.00219367	1112	511	222	2
2021-02-08	125	55390	0.00225673	1096	510	216	3
2021-02-09	100	56410	0.00177274	1052	496	215	0
2021-02-10	127	66803	0.00190111	1046	481	220	2
2021-02-11	142	64328	0.00220744	1051	484	204	2
2021-02-12	141	63022	0.00223731	1053	481	211	3
2021-02-13	126	60876	0.00206978	1041	468	194	0
2021-02-14	150	56902	0.00263611	1031	452	198	2
2021-02-15	141	39065	0.00360937	1036	465	220	2
2021-02-16	94	56944	0.00165074	1019	470	211	1
2021-02-17	134	59886	0.00223758	1078	468	204	0
2021-02-18	130	60441	0.00215086	1053	454	193	2
2021-02-19	158	60836	0.00259715	1053	431	192	1
2021-02-20	152	62063	0.00244912	1025	407	183	1
2021-02-21	145	63813	0.00227226	1071	422	177	2
2021-02-22	128	42242	0.00303016	1041	405	172	1
2021-02-23	145	58327	0.00248598	1054	405	181	2
2021-02-24	200	56168	0.00356075	1137	437	166	2
2021-02-25	220	63998	0.00343761	1169	412	167	0
2021-02-26	256	62768	0.00407851	1231	400	186	1
2021-02-27	243	67484	0.00360085	1307	436	183	3
2021-02-28	197	57772	0.00340996	1335	446	181	1
2021-03-01	175	39733	0.0044044	1404	489	187	1
2021-03-02	217	66624	0.00325708	1543	544	218	0
2021-03-03	240	68831	0.0034868	1584	513	210	3
2021-03-04	261	66432	0.00392883	1701	565	214	1
2021-03-05	312	59122	0.00527722	1779	599	223	3
2021-03-06	321	53062	0.00604953	1779	573	223	1
2021-03-07	286	91614	0.00312179	1803	574	231	2
2021-03-08	239	47689	0.00501164	1730	539	221	3
2021-03-09	320	66744	0.00479444	1812	536	245	4
2021-03-10	370	71153	0.00520006	1900	544	249	3
2021-03-11	409	69810	0.00585876	2020	579	250	3
2021-03-12	431	72031	0.00598353	2093	564	254	2
2021-03-13	419	74326	0.00563733	2207	582	245	3
2021-03-14	407	68223	0.00596573	2262	582	259	2
2021-03-15	368	62272	0.00590956	2321	607	273	3
2021-03-16	425	70049	0.00606718	2488	659	293	1
2021-03-17	536	80856	0.00662907	2702	725	323	3
2021-03-18	607	80253	0.00756358	2924	794	344	1
2021-03-19	716	77352	0.00925639	3165	820	345	4
2021-03-20	813	75888	0.0107132	3409	868	358	2
2021-03-21	823	79714	0.0103244	3618	892	367	1
2021-03-22	888	67418	0.0131716	3934	967	390	7
2021-03-23	1101	84237	0.0130703	4411	980	398	4
2021-03-24	1254	82331	0.0152312	4890	1063	432	6
2021-03-25	1515	89836	0.0168641	5497	1094	463	5
2021-03-26	1534	85092	0.0180275	6051	1187	498	9
2021-03-27	1558	91703	0.0169896	6625	1338	528	10
2021-03-28	1881	79936	0.0235313	7545	1398	535	9
2021-03-29	1904	68805	0.0276724	8032	1468	565	6
2021-03-30	992	36757	0.0269881	7429	1584	626	4
2021-03-31	1819	67070	0.0271209	8838	1799	689	11
2021-04-01	2790	78073	0.0357358	10498	1971	747	9
2021-04-02	3594	87505	0.0410719	11994	2255	808	14
2021-04-03	3567	79617	0.044802	12647	2441	890	10
2021-04-04	4033	86899	0.0464102	13982	2727	963	21
2021-04-05	3548	64003	0.0554349	14589	2975	1102	15
2021-04-06	5100	103453	0.0492977	17332	3266	1238	17
2021-04-07	5506	90201	0.0610415	19455	3763	1402	20
2021-04-08	7437	91770	0.0810396	23181	4212	1574	24
2021-04-09	8521	109398	0.0778899	26631	4732	1679	39
2021-04-10	7897	77374	0.102063	28773	5398	1916	39
2021-04-11	10774	114288	0.0942706	34341	6216	2148	48
2021-04-12	11491	92397	0.124366	38095	6940	2320	72
2021-04-13	13468	102460	0.131446	43510	7731	2504	81
2021-04-14	17282	108534	0.159231	50736	8870	2850	104
2021-04-15	16699	82569	0.202243	54309	10134	3205	112
2021-04-16	19486	98957	0.196914	61005	11268	3399	141
2021-04-17	24375	99230	0.245641	69799	12699	3632	167
2021-04-18	25462	85620	0.297384	74941	13887	4035	161
2021-04-19	23686	90696	0.261158	76887	15215	4106	240
2021-04-20	28395	86526	0.328167	85575	16418	4395	277
2021-04-21	24638	78768	0.312792	85364	17327	4585	249
2021-04-22	26169	72208	0.362411	91618	18154	4641	306
2021-04-23	24331	75037	0.324253	92029	18546	4646	348
2021-04-24	24103	74702	0.322655	93080	18063	4569	357
2021-04-25	22933	75912	0.3021	94592	18754	4633	350
2021-04-26	20201	57690	0.350165	92358	18831	4672	380
2021-04-27	24149	73811	0.327173	98264	18841	4718	381
2021-04-28	25986	81829	0.317565	99752	19243	4744	368
2021-04-29	24235	73851	0.328161	97977	19524	4858	395
2021-04-30	27047	82745	0.326872	99361	19739	4928	375
2021-05-01	25219	79780	0.316107	96747	19932	4980	412
2021-05-02	20394	71997	0.283262	92290	20136	5095	407
2021-05-03	18043	61045	0.295569	89592	20142	5135	448
2021-05-04	19953	74654	0.267273	90419	19855	5134	338
2021-05-05	20960	79491	0.263678	91859	20010	5185	311
2021-05-06	19133	78780	0.242866	90629	20117	5307	335
2021-05-07	19832	79593	0.249168	91035	19922	5534	341
2021-05-08	17364	74384	0.233437	87907	19838	5587	332
2021-05-09	13336	61552	0.216662	86232	19912	5632	273
2021-05-10	12651	66234	0.191005	85258	19438	5751	319
2021-05-11	12481	70276	0.1776	83809	19063	5777	347
2021-05-12	13287	78035	0.17027	82725	18733	5763	300
2021-05-13	10489	73675	0.142369	77717	18211	5790	308
2021-05-14	8506	68575	0.124039	71794	17511	5789	289
2021-05-15	6430	56811	0.113182	66295	16795	5752	337
2021-05-16	6456	62059	0.10403	62783	16249	5731	262
2021-05-17	4524	53756	0.084158	56049	15542	5726	340
2021-05-18	4482	65004	0.0689496	50863	14399	5610	265
2021-05-19	3846	66573	0.0577712	45047	13368	5499	235
2021-05-20	3231	58744	0.0550014	40214	12462	5330	233
2021-05-21	3009	63190	0.0476183	35683	11388	5120	252
2021-05-22	2260	63155	0.035785	31308	10501	4934	182
2021-05-23	1649	68043	0.0242347	27610	9660	4746	189
2021-05-24	1550	61506	0.0252008	24578	8791	4426	207
2021-05-25	1568	73406	0.0213607	21739	7872	4095	156
2021-05-26	1491	77103	0.0193378	19148	7228	3975	130
2021-05-27	1072	70068	0.0152994	16378	6743	3700	117
2021-05-28	1141	71853	0.0158796	14581	6037	3378	139
2021-05-29	956	80473	0.0118798	13035	5501	3158	122
2021-05-30	946	75440	0.0125398	12100	5091	2884	78
2021-05-31	648	65240	0.00993256	11040	4784	2798	86
2021-06-01	623	70813	0.00879782	10178	4405	2665	62
2021-06-02	576	73451	0.00784196	9364	4012	2443	103
2021-06-03	487	80046	0.006084	8748	3795	2279	45
2021-06-04	523	77174	0.00677689	8060	3469	2091	50
2021-06-05	414	77694	0.0053286	6731	3214	1905	60
2021-06-06	381	76857	0.00495726	5889	2936	1815	34
2021-06-07	231	63610	0.0036315	5208	2803	1679	36
2021-06-08	316	71879	0.00439628	4962	2613	1502	41
2021-06-09	337	73241	0.00460125	4511	2399	1367	36
2021-06-10	305	75133	0.00405947	4212	2320	1333	44
2021-06-11	238	77112	0.00308642	3922	2235	1303	24
2021-06-12	213	71513	0.00297848	3610	2071	1189	28
2021-06-13	255	72751	0.00350511	3466	1972	1122	23
2021-06-14	131	59556	0.00219961	3226	1936	1112	16
2021-06-15	228	71291	0.00319816	3078	1819	993	12
2021-06-16	212	77891	0.00272175	2749	1637	918	25
2021-06-17	158	77542	0.00203761	2554	1561	878	10
2021-06-18	165	76480	0.00215743	2445	1486	812	14
2021-06-19	135	75687	0.00178366	2372	1479	808	7
2021-06-20	124	72670	0.00170634	2091	1281	736	7
2021-06-21	89	57128	0.00155791	1996	1258	717	11
2021-06-22	134	67916	0.00197303	1918	1219	688	8
2021-06-23	111	76185	0.00145698	1797	1139	667	7
2021-06-24	109	77382	0.0014086	1767	1111	625	8
2021-06-25	115	77477	0.00148431	1680	1044	599	4
2021-06-26	85	72920	0.00116566	1598	1008	573	9
2021-06-27	89	74198	0.00119949	1568	989	539	4
2021-06-28	59	58895	0.00100178	1553	1015	539	2
2021-06-29	101	66397	0.00152115	1531	961	524	4
2021-06-30	94	79935	0.00117596	1379	943	515	6
